# Supplementary material for: Introduction of a 7-aza-6-MeO-indoline auxiliary in Lewis-acid/photoredox cooperative catalysis: highly enantioselective aminomethylation of α,β-unsaturated amides
Source: Chem Sci. 2020 Apr 27;11(20):5168–74. doi: 10.1039/d0sc01890b (PMC8159422; doi:10.1039/d0sc01890b)
Supplement: SC-011-D0SC01890B-s002 [file SC-011-D0SC01890B-s002.cif]

# Electronic Supplementary Material (ESI) for Chemical Science.
# This journal is © The Royal Society of Chemistry 2020

####################################################################### 
# 
# This file contains crystal structure data downloaded from the 
# Cambridge Structural Database (CSD) hosted by the Cambridge 
# Crystallographic Data Centre (CCDC).
# 
# Full information about CCDC data access policies and citation 
# guidelines are available at http://www.ccdc.cam.ac.uk/access/V1 
# 
# Audit and citation data items may have been added by the CCDC. 
# Please retain this information to preserve the provenance of 
# this file and to allow appropriate attribution of the data. 
# 
#######################################################################

data_exp_241
_database_code_depnum_ccdc_archive 'CCDC 1985034'
loop_
_audit_author_name
_audit_author_address
'Naoya Kumagai'
;Institute of Microbial Chemistry
Japan
;
_audit_update_record             
;
2020-02-19 deposited with the CCDC.	2020-04-27 downloaded from the CCDC.
;
_audit_creation_date             2019-07-24
_audit_creation_method           
;
Olex2 1.2
(compiled 2018.05.29 svn.r3508 for OlexSys, GUI svn.r5506)
;
_shelx_SHELXL_version_number     2018/3
_chemical_name_common            ?
_chemical_name_systematic        ?
_chemical_formula_moiety         'C18 H18 N2 O2 S'
_chemical_formula_sum            'C18 H18 N2 O2 S'
_chemical_formula_weight         326.40
_chemical_melting_point          ?
_chemical_oxdiff_formula         'C H N O S'
_chemical_oxdiff_usercomment     santosh
loop_
_atom_type_symbol
_atom_type_description
_atom_type_scat_dispersion_real
_atom_type_scat_dispersion_imag
_atom_type_scat_source
C C 0.0181 0.0091 'International Tables Vol C Tables 4.2.6.8 and 6.1.1.4'
H H 0.0000 0.0000 'International Tables Vol C Tables 4.2.6.8 and 6.1.1.4'
N N 0.0311 0.0180 'International Tables Vol C Tables 4.2.6.8 and 6.1.1.4'
O O 0.0492 0.0322 'International Tables Vol C Tables 4.2.6.8 and 6.1.1.4'
S S 0.3331 0.5567 'International Tables Vol C Tables 4.2.6.8 and 6.1.1.4'

_shelx_space_group_comment       
;
The symmetry employed for this shelxl refinement is uniquely defined
by the following loop, which should always be used as a source of
symmetry information in preference to the above space-group names.
They are only intended as comments.
;
_space_group_crystal_system      monoclinic
_space_group_IT_number           14
_space_group_name_H-M_alt        'P 1 21/n 1'
_space_group_name_Hall           '-P 2yn'
loop_
_space_group_symop_operation_xyz
'x, y, z'
'-x+1/2, y+1/2, -z+1/2'
'-x, -y, -z'
'x-1/2, -y-1/2, z-1/2'

_cell_length_a                   6.60950(10)
_cell_length_b                   17.7870(2)
_cell_length_c                   14.05220(10)
_cell_angle_alpha                90
_cell_angle_beta                 103.1000(10)
_cell_angle_gamma                90
_cell_volume                     1609.03(3)
_cell_formula_units_Z            4
_cell_measurement_reflns_used    24258
_cell_measurement_temperature    93.15
_cell_measurement_theta_max      76.1110
_cell_measurement_theta_min      4.0650
_shelx_estimated_absorpt_T_max   ?
_shelx_estimated_absorpt_T_min   ?
_exptl_absorpt_coefficient_mu    1.878
_exptl_absorpt_correction_T_max  1.00000
_exptl_absorpt_correction_T_min  0.75225
_exptl_absorpt_correction_type   multi-scan
_exptl_absorpt_process_details   
;
CrysAlisPro 1.171.40.14a (Rigaku Oxford Diffraction, 2018)
Empirical absorption correction using spherical harmonics,
 implemented in SCALE3 ABSPACK scaling algorithm.
;
_exptl_absorpt_special_details   ?
_exptl_crystal_colour            'clear light yellow'
_exptl_crystal_colour_lustre     clear
_exptl_crystal_colour_modifier   light
_exptl_crystal_colour_primary    yellow
_exptl_crystal_density_diffrn    1.347
_exptl_crystal_density_meas      ?
_exptl_crystal_density_method    ?
_exptl_crystal_description       needle
_exptl_crystal_F_000             688
_exptl_crystal_size_max          0.3
_exptl_crystal_size_mid          0.1
_exptl_crystal_size_min          0.1
_exptl_transmission_factor_max   ?
_exptl_transmission_factor_min   ?
_diffrn_reflns_av_R_equivalents  0.0363
_diffrn_reflns_av_unetI/netI     0.0164
_diffrn_reflns_Laue_measured_fraction_full 0.997
_diffrn_reflns_Laue_measured_fraction_max 0.970
_diffrn_reflns_limit_h_max       6
_diffrn_reflns_limit_h_min       -8
_diffrn_reflns_limit_k_max       22
_diffrn_reflns_limit_k_min       -21
_diffrn_reflns_limit_l_max       17
_diffrn_reflns_limit_l_min       -17
_diffrn_reflns_number            30088
_diffrn_reflns_point_group_measured_fraction_full 0.997
_diffrn_reflns_point_group_measured_fraction_max 0.970
_diffrn_reflns_theta_full        67.684
_diffrn_reflns_theta_max         76.354
_diffrn_reflns_theta_min         4.076
_diffrn_ambient_temperature      93.15
_diffrn_detector                 'Rigaku HyPix-6000 area detector'
_diffrn_detector_area_resol_mean 10.0
_diffrn_detector_type            'HPC area detector'
_diffrn_measured_fraction_theta_full 0.997
_diffrn_measured_fraction_theta_max 0.970
_diffrn_measurement_details      
;
List of Runs (angles in degrees, time in seconds):

  # Type    Start    End  Width  t~exp~   \w     \q     \k     \f   Frames
#--------------------------------------------------------------------------
  1  \w   -119.00 -61.00   0.50    0.05    --  -47.82-152.00  13.00  116
  2  \w   -111.00 -33.00   0.50    0.05    --  -47.82 152.00  56.00  156
  3  \w    -94.00 -18.00   0.50    0.05    --  -47.82 122.00-104.00  152
  4  \w     13.00  94.00   0.50    0.05    --   47.82-122.00 173.00  162
  5  \w     55.00 120.00   0.50    0.05    --   47.82 152.00  56.00  130
  6  \w     27.00 112.00   0.50    0.05    --   47.82-152.00  13.00  170
  7  \w   -169.00 -61.00   0.50    0.05    -- -100.00-152.00  13.00  216
  8  \w   -173.00 -81.00   0.50    0.05    -- -100.00-122.00 173.00  184
  9  \w   -135.00 -33.00   0.50    0.05    -- -100.00 152.00  56.00  204
 10  \w   -114.00 -27.00   0.50    0.05    -- -100.00 122.00-104.00  174
 11  \w     34.00 135.00   0.50    0.05    --  106.49-152.00  13.00  202
 12  \w     34.00 114.00   0.50    0.05    --  106.49-122.00 173.00  160
 13  \w     75.00 174.00   0.50    0.05    --  106.49 122.00-104.00  198
 14  \w     55.00 169.00   0.50    0.05    --  106.49 152.00  56.00  228
 15  \w     25.00 120.00   0.50    0.05    --   47.82  77.00 -30.00  190
 16  \w    -25.00  60.00   0.50    0.05    --   47.82 -38.00 -60.00  170
 17  \w     73.00 120.00   0.50    0.05    --   47.82 125.00-150.00   94
 18  \w    -23.00  63.00   0.50    0.05    --   47.82 -57.00-150.00  172
 19  \w    -67.00 -25.00   0.50    0.05    -- -100.00  30.00 -60.00   84
 20  \w   -116.00 -27.00   0.50    0.05    -- -100.00  61.00  90.00  178
 21  \w    -67.00 -25.00   0.50    0.05    -- -100.00  30.00 -30.00   84
 22  \w   -123.00 -27.00   0.50    0.05    -- -100.00  77.00  90.00  192
 23  \w   -117.00 -27.00   0.50    0.05    -- -100.00 125.00  60.00  180
 24  \w    -81.00 -28.00   0.50    0.05    -- -100.00  45.00 -60.00  106
 25  \w    -67.00 -25.00   0.50    0.05    -- -100.00  30.00-120.00   84
 26  \w    -67.00 -25.00   0.50    0.05    -- -100.00  30.00 -90.00   84
 27  \w    -67.00 -25.00   0.50    0.05    -- -100.00  30.00-150.00   84
 28  \w     31.00 120.00   0.50    0.05    --  106.49 -15.00 150.00  178
 29  \w     34.00 108.00   0.50    0.05    --  106.49 -94.00-180.00  148
 30  \w     35.00  75.00   0.50    0.05    --  106.49 -45.00 -30.00   80
 31  \w     34.00 108.00   0.50    0.05    --  106.49 -94.00 120.00  148
 32  \w     33.00  59.00   0.50    0.05    --  106.49 -30.00 120.00   52
 33  \w     32.00  61.00   0.50    0.05    --  106.49 -30.00 -30.00   58
 34  \w     35.00  60.00   0.50    0.05    --  106.49 -30.00 -60.00   50
 35  \w     50.00 108.00   0.50    0.05    --  106.49 -94.00-150.00  116
 36  \w     42.00  72.00   0.50    0.05    --  106.49 -45.00   0.00   60
 37  \w     35.00  75.00   0.50    0.05    --  106.49 -45.00  30.00   80
 38  \w     32.00  61.00   0.50    0.05    --  106.49 -30.00 -90.00   58
 39  \w     36.00  68.00   0.50    0.05    --  106.49 -45.00 120.00   64
 40  \w     37.00  63.00   0.50    0.05    --  106.49 -45.00 -60.00   52
;
_diffrn_measurement_device       'four-circle diffractometer'
_diffrn_measurement_device_type  'Rigaku XtaLAB Synergy-Custom'
_diffrn_measurement_method       '\w scans'
_diffrn_orient_matrix_type       
'CrysAlisPro convention (1999,Acta A55,543-557)'
_diffrn_orient_matrix_UB_11      -0.0281357000
_diffrn_orient_matrix_UB_12      -0.0708592000
_diffrn_orient_matrix_UB_13      -0.0647938000
_diffrn_orient_matrix_UB_21      0.0800250000
_diffrn_orient_matrix_UB_22      -0.0490128000
_diffrn_orient_matrix_UB_23      0.0910970000
_diffrn_orient_matrix_UB_31      -0.2237202000
_diffrn_orient_matrix_UB_32      -0.0086046000
_diffrn_orient_matrix_UB_33      0.0135038000
_diffrn_radiation_monochromator  'multi-layer mirror optics'
_diffrn_radiation_probe          x-ray
_diffrn_radiation_type           CuK\a
_diffrn_radiation_wavelength     1.54184
_diffrn_source                   'rotating anode X-ray generator'
_diffrn_source_type              micromax007
_reflns_Friedel_coverage         0.000
_reflns_Friedel_fraction_full    .
_reflns_Friedel_fraction_max     .
_reflns_number_gt                3168
_reflns_number_total             3278
_reflns_odcompleteness_completeness 99.70
_reflns_odcompleteness_iscentric 1
_reflns_odcompleteness_theta     66.97
_reflns_special_details          
;
 Reflections were merged by SHELXL according to the crystal
 class for the calculation of statistics and refinement.
 
 _reflns_Friedel_fraction is defined as the number of unique
 Friedel pairs measured divided by the number that would be
 possible theoretically, ignoring centric projections and
 systematic absences.
;
_reflns_threshold_expression     'I > 2\s(I)'
_computing_cell_refinement       'CrysAlisPro 1.171.40.14a (Rigaku OD, 2018)'
_computing_data_collection       'CrysAlisPro 1.171.40.14a (Rigaku OD, 2018)'
_computing_data_reduction        'CrysAlisPro 1.171.40.14a (Rigaku OD, 2018)'
_computing_molecular_graphics    'Olex2 (Dolomanov et al., 2009)'
_computing_publication_material  'Olex2 (Dolomanov et al., 2009)'
_computing_structure_refinement  'ShelXL (Sheldrick, 2015)'
_computing_structure_solution    'ShelXT (Sheldrick, 2015)'
_refine_diff_density_max         1.452
_refine_diff_density_min         -0.427
_refine_diff_density_rms         0.062
_refine_ls_extinction_coef       .
_refine_ls_extinction_method     none
_refine_ls_goodness_of_fit_ref   1.047
_refine_ls_hydrogen_treatment    constr
_refine_ls_matrix_type           full
_refine_ls_number_parameters     210
_refine_ls_number_reflns         3278
_refine_ls_number_restraints     0
_refine_ls_R_factor_all          0.0667
_refine_ls_R_factor_gt           0.0653
_refine_ls_restrained_S_all      1.047
_refine_ls_shift/su_max          0.000
_refine_ls_shift/su_mean         0.000
_refine_ls_structure_factor_coef Fsqd
_refine_ls_weighting_details     
'w=1/[\s^2^(Fo^2^)+(0.0878P)^2^+1.6709P] where P=(Fo^2^+2Fc^2^)/3'
_refine_ls_weighting_scheme      calc
_refine_ls_wR_factor_gt          0.1730
_refine_ls_wR_factor_ref         0.1739
_refine_special_details          ?
_olex2_refinement_description    
;
1. Fixed Uiso
 At 1.2 times of:
  All C(H) groups, All C(H,H) groups
 At 1.5 times of:
  All C(H,H,H) groups
2.a Secondary CH2 refined with riding coordinates:
 C00L(H00J,H00L), C00N(H00P,H00Q)
2.b Aromatic/amide H refined with riding coordinates:
 C009(H009), C00A(H00A), C00B(H00B), C00D(H00D), C00E(H00E), C00G(H00G),
 C00H(H00H), C00K(H00K)
2.c Idealised Me refined as rotating group:
 C00I(H00C,H00F,H00I), C00M(H00M,H00N,H00O)
;
_atom_sites_solution_hydrogens   geom
_atom_sites_solution_primary     dual
_atom_sites_solution_secondary   ?
loop_
_atom_site_label
_atom_site_type_symbol
_atom_site_fract_x
_atom_site_fract_y
_atom_site_fract_z
_atom_site_U_iso_or_equiv
_atom_site_adp_type
_atom_site_occupancy
_atom_site_site_symmetry_order
_atom_site_calc_flag
_atom_site_refinement_flags_posn
_atom_site_refinement_flags_adp
_atom_site_refinement_flags_occupancy
_atom_site_disorder_assembly
_atom_site_disorder_group
S001 S -0.19593(11) 0.39425(4) 0.72594(5) 0.0508(2) Uani 1 1 d . . . . .
O002 O 0.8841(3) 0.67668(11) 0.97110(13) 0.0491(5) Uani 1 1 d . . . . .
O3 O 0.8550(3) 0.60882(12) 0.51009(13) 0.0517(5) Uani 1 1 d . . . . .
N004 N 0.9129(3) 0.64845(11) 0.67017(14) 0.0341(4) Uani 1 1 d . . . . .
N005 N 1.0092(3) 0.69210(12) 0.83761(15) 0.0385(5) Uani 1 1 d . . . . .
C006 C 1.0397(4) 0.68528(13) 0.74224(17) 0.0349(5) Uani 1 1 d . . . . .
C007 C 0.3696(3) 0.54464(14) 0.83798(17) 0.0370(5) Uani 1 1 d . . . . .
C008 C 0.8653(4) 0.66300(13) 0.88384(17) 0.0360(5) Uani 1 1 d . . . . .
C009 C 0.6925(3) 0.61611(14) 0.82826(17) 0.0366(5) Uani 1 1 d . . . . .
H009 H 0.682406 0.604313 0.761410 0.044 Uiso 1 1 calc R . . . .
C00A C 0.3106(4) 0.52136(14) 0.74086(17) 0.0376(5) Uani 1 1 d . . . . .
H00A H 0.389119 0.537294 0.695674 0.045 Uiso 1 1 calc R . . . .
C00B C 0.2524(4) 0.51897(15) 0.90211(17) 0.0407(6) Uani 1 1 d . . . . .
H00B H 0.290151 0.533979 0.968665 0.049 Uiso 1 1 calc R . . . .
C00C C 0.9717(4) 0.64768(14) 0.58576(17) 0.0378(5) Uani 1 1 d . . . . .
C00D C 0.0826(4) 0.47225(15) 0.87190(18) 0.0414(6) Uani 1 1 d . . . . .
H00D H 0.006989 0.454979 0.917632 0.050 Uiso 1 1 calc R . . . .
C00E C 0.1403(4) 0.47564(14) 0.70933(17) 0.0390(5) Uani 1 1 d . . . . .
H00E H 0.101979 0.460868 0.642696 0.047 Uiso 1 1 calc R . . . .
C00F C 0.0231(4) 0.45074(14) 0.77487(18) 0.0374(5) Uani 1 1 d . . . . .
C00G C 1.1457(4) 0.68411(16) 0.56788(18) 0.0441(6) Uani 1 1 d . . . . .
H00G H 1.178515 0.681857 0.505535 0.053 Uiso 1 1 calc R . . . .
C00H C 0.5503(4) 0.59079(18) 0.8762(2) 0.0498(7) Uani 1 1 d . . . . .
H00H H 0.571348 0.604966 0.942861 0.060 Uiso 1 1 calc R . . . .
C00I C -0.2994(4) 0.37241(16) 0.8302(2) 0.0492(6) Uani 1 1 d . . . . .
H00C H -0.419947 0.339219 0.810275 0.074 Uiso 1 1 calc GR . . . .
H00F H -0.342010 0.418941 0.857468 0.074 Uiso 1 1 calc GR . . . .
H00I H -0.192826 0.347144 0.879690 0.074 Uiso 1 1 calc GR . . . .
C00J C 1.2143(4) 0.72517(17) 0.7339(2) 0.0497(7) Uani 1 1 d . . . . .
C00K C 1.2693(4) 0.72377(19) 0.6442(2) 0.0527(7) Uani 1 1 d . . . . .
H00K H 1.389526 0.749560 0.635345 0.063 Uiso 1 1 calc R . . . .
C00L C 1.1813(5) 0.7364(2) 0.8976(2) 0.0600(8) Uani 1 1 d . . . . .
H00J H 1.270352 0.703982 0.947375 0.072 Uiso 1 1 calc R . . . .
H00L H 1.126142 0.777836 0.931344 0.072 Uiso 1 1 calc R . . . .
C00M C 0.6742(5) 0.5721(2) 0.5269(2) 0.0591(8) Uani 1 1 d . . . . .
H00M H 0.603378 0.545779 0.467332 0.089 Uiso 1 1 calc GR . . . .
H00N H 0.580216 0.609528 0.544524 0.089 Uiso 1 1 calc GR . . . .
H00O H 0.714800 0.535787 0.580227 0.089 Uiso 1 1 calc GR . . . .
C00N C 1.3043(5) 0.76734(17) 0.8276(2) 0.0559(7) Uani 1 1 d . . . . .
H00P H 1.454473 0.756891 0.850938 0.067 Uiso 1 1 calc R . . . .
H00Q H 1.283407 0.822229 0.818626 0.067 Uiso 1 1 calc R . . . .

loop_
_atom_site_aniso_label
_atom_site_aniso_U_11
_atom_site_aniso_U_22
_atom_site_aniso_U_33
_atom_site_aniso_U_23
_atom_site_aniso_U_13
_atom_site_aniso_U_12
S001 0.0429(4) 0.0615(5) 0.0503(4) -0.0118(3) 0.0156(3) -0.0141(3)
O002 0.0456(10) 0.0639(12) 0.0417(10) -0.0147(8) 0.0182(8) -0.0114(9)
O3 0.0533(11) 0.0707(13) 0.0342(9) -0.0047(8) 0.0161(8) -0.0211(9)
N004 0.0326(9) 0.0377(10) 0.0330(9) 0.0032(7) 0.0097(7) -0.0014(8)
N005 0.0371(10) 0.0426(11) 0.0362(10) -0.0018(8) 0.0093(8) -0.0080(8)
C006 0.0346(11) 0.0352(11) 0.0350(11) 0.0066(9) 0.0082(9) 0.0000(9)
C007 0.0306(11) 0.0481(13) 0.0342(11) 0.0012(10) 0.0117(9) 0.0001(9)
C008 0.0333(11) 0.0401(12) 0.0365(11) -0.0017(9) 0.0119(9) 0.0027(9)
C009 0.0320(11) 0.0433(12) 0.0360(11) -0.0024(9) 0.0107(9) -0.0001(9)
C00A 0.0354(12) 0.0467(13) 0.0338(11) 0.0038(10) 0.0144(9) 0.0013(9)
C00B 0.0360(12) 0.0563(15) 0.0325(11) -0.0018(10) 0.0135(9) -0.0036(10)
C00C 0.0357(12) 0.0440(12) 0.0338(11) 0.0050(10) 0.0079(9) -0.0022(10)
C00D 0.0380(12) 0.0513(14) 0.0391(12) 0.0000(10) 0.0176(10) -0.0046(10)
C00E 0.0389(12) 0.0450(13) 0.0349(11) -0.0023(10) 0.0122(9) 0.0023(10)
C00F 0.0322(11) 0.0407(12) 0.0411(12) -0.0005(10) 0.0122(9) 0.0013(9)
C00G 0.0401(13) 0.0579(15) 0.0363(12) 0.0123(11) 0.0129(10) -0.0033(11)
C00H 0.0431(14) 0.0692(18) 0.0406(13) -0.0079(12) 0.0167(11) -0.0106(13)
C00I 0.0414(14) 0.0499(15) 0.0591(16) 0.0011(12) 0.0171(12) -0.0084(11)
C00J 0.0424(14) 0.0637(17) 0.0425(14) 0.0069(12) 0.0087(11) -0.0141(12)
C00K 0.0406(13) 0.0739(19) 0.0438(14) 0.0127(13) 0.0099(11) -0.0176(13)
C00L 0.0593(18) 0.075(2) 0.0450(15) -0.0094(14) 0.0108(13) -0.0327(16)
C00M 0.0559(17) 0.081(2) 0.0414(14) -0.0091(14) 0.0141(12) -0.0320(16)
C00N 0.0532(16) 0.0519(16) 0.0628(18) -0.0003(13) 0.0133(14) -0.0089(13)

_geom_special_details            
;
 All esds (except the esd in the dihedral angle between two l.s. planes)
 are estimated using the full covariance matrix.  The cell esds are taken
 into account individually in the estimation of esds in distances, angles
 and torsion angles; correlations between esds in cell parameters are only
 used when they are defined by crystal symmetry.  An approximate (isotropic)
 treatment of cell esds is used for estimating esds involving l.s. planes.
;
loop_
_geom_bond_atom_site_label_1
_geom_bond_atom_site_label_2
_geom_bond_distance
_geom_bond_site_symmetry_2
_geom_bond_publ_flag
S001 C00F 1.768(2) . ?
S001 C00I 1.794(3) . ?
O002 C008 1.228(3) . ?
O3 C00C 1.353(3) . ?
O3 C00M 1.428(3) . ?
N004 C006 1.331(3) . ?
N004 C00C 1.329(3) . ?
N005 C006 1.405(3) . ?
N005 C008 1.369(3) . ?
N005 C00L 1.480(3) . ?
C006 C00J 1.382(3) . ?
C007 C00A 1.395(3) . ?
C007 C00B 1.392(3) . ?
C007 C00H 1.448(4) . ?
C008 C009 1.485(3) . ?
C009 C00H 1.352(3) . ?
C00A C00E 1.378(3) . ?
C00B C00D 1.384(4) . ?
C00C C00G 1.392(3) . ?
C00D C00F 1.385(3) . ?
C00E C00F 1.403(3) . ?
C00G C00K 1.385(4) . ?
C00J C00K 1.389(4) . ?
C00J C00N 1.515(4) . ?
C00L C00N 1.515(4) . ?

loop_
_geom_angle_atom_site_label_1
_geom_angle_atom_site_label_2
_geom_angle_atom_site_label_3
_geom_angle
_geom_angle_site_symmetry_1
_geom_angle_site_symmetry_3
_geom_angle_publ_flag
C00F S001 C00I 103.63(12) . . ?
C00C O3 C00M 116.9(2) . . ?
C00C N004 C006 115.0(2) . . ?
C006 N005 C00L 109.4(2) . . ?
C008 N005 C006 133.2(2) . . ?
C008 N005 C00L 117.2(2) . . ?
N004 C006 N005 124.5(2) . . ?
N004 C006 C00J 125.5(2) . . ?
C00J C006 N005 109.9(2) . . ?
C00A C007 C00H 123.7(2) . . ?
C00B C007 C00A 117.6(2) . . ?
C00B C007 C00H 118.6(2) . . ?
O002 C008 N005 118.3(2) . . ?
O002 C008 C009 121.9(2) . . ?
N005 C008 C009 119.8(2) . . ?
C00H C009 C008 117.6(2) . . ?
C00E C00A C007 121.1(2) . . ?
C00D C00B C007 122.0(2) . . ?
O3 C00C C00G 116.3(2) . . ?
N004 C00C O3 118.5(2) . . ?
N004 C00C C00G 125.2(2) . . ?
C00B C00D C00F 119.8(2) . . ?
C00A C00E C00F 120.5(2) . . ?
C00D C00F S001 124.38(18) . . ?
C00D C00F C00E 118.9(2) . . ?
C00E C00F S001 116.71(19) . . ?
C00K C00G C00C 117.6(2) . . ?
C009 C00H C007 127.8(2) . . ?
C006 C00J C00K 117.6(2) . . ?
C006 C00J C00N 110.5(2) . . ?
C00K C00J C00N 131.7(3) . . ?
C00G C00K C00J 118.8(2) . . ?
N005 C00L C00N 106.2(2) . . ?
C00L C00N C00J 102.8(2) . . ?

_shelx_res_file                  
;
TITL exp_241_a.res in P2(1)/n
    exp_241.res
    created by SHELXL-2018/3 at 16:38:49 on 24-Jul-2019
REM Old TITL exp_241_a.res in P2(1)/n
REM SHELXT solution in P2(1)/n: R1 0.156, Rweak 0.009, Alpha 0.023
REM <I/s> 1.642 for 121 systematic absences, Orientation as input
REM Formula found by SHELXT: C18 N3 O S
CELL 1.54184 6.6095 17.787 14.0522 90 103.1 90
ZERR 4 0.0001 0.0002 0.0001 0 0.001 0
LATT 1
SYMM 0.5-X,0.5+Y,0.5-Z
SFAC C H N O S
UNIT 72 72 8 8 4

L.S. 20
PLAN  5
TEMP -180
BOND
list 4
fmap 2
acta
REM <olex2.extras>
REM <HklSrc "%.\\exp_241.hkl">
REM </olex2.extras>

WGHT    0.087800    1.670900
FVAR       0.82852
S001  5   -0.195934    0.394246    0.725943    11.00000    0.04286    0.06151 =
         0.05034   -0.01176    0.01561   -0.01414
O002  4    0.884088    0.676676    0.971104    11.00000    0.04561    0.06394 =
         0.04172   -0.01471    0.01816   -0.01144
O3    4    0.855049    0.608823    0.510092    11.00000    0.05333    0.07070 =
         0.03416   -0.00473    0.01614   -0.02109
N004  3    0.912907    0.648450    0.670171    11.00000    0.03258    0.03769 =
         0.03300    0.00318    0.00973   -0.00136
N005  3    1.009187    0.692099    0.837613    11.00000    0.03709    0.04256 =
         0.03620   -0.00178    0.00930   -0.00803
C006  1    1.039658    0.685278    0.742244    11.00000    0.03461    0.03519 =
         0.03499    0.00665    0.00818    0.00001
C007  1    0.369550    0.544641    0.837980    11.00000    0.03064    0.04809 =
         0.03424    0.00119    0.01171    0.00006
C008  1    0.865269    0.663004    0.883843    11.00000    0.03334    0.04011 =
         0.03648   -0.00173    0.01189    0.00267
C009  1    0.692549    0.616105    0.828264    11.00000    0.03204    0.04327 =
         0.03605   -0.00239    0.01074   -0.00009
AFIX  43
H009  2    0.682406    0.604313    0.761410    11.00000   -1.20000
AFIX   0
C00A  1    0.310562    0.521359    0.740857    11.00000    0.03541    0.04667 =
         0.03383    0.00375    0.01443    0.00125
AFIX  43
H00A  2    0.389119    0.537294    0.695674    11.00000   -1.20000
AFIX   0
C00B  1    0.252384    0.518968    0.902108    11.00000    0.03604    0.05627 =
         0.03254   -0.00184    0.01350   -0.00361
AFIX  43
H00B  2    0.290151    0.533979    0.968665    11.00000   -1.20000
AFIX   0
C00C  1    0.971681    0.647685    0.585758    11.00000    0.03573    0.04398 =
         0.03380    0.00502    0.00793   -0.00218
C00D  1    0.082584    0.472254    0.871905    11.00000    0.03797    0.05132 =
         0.03907   -0.00004    0.01763   -0.00458
AFIX  43
H00D  2    0.006989    0.454979    0.917632    11.00000   -1.20000
AFIX   0
C00E  1    0.140304    0.475644    0.709331    11.00000    0.03894    0.04496 =
         0.03487   -0.00231    0.01220    0.00235
AFIX  43
H00E  2    0.101979    0.460868    0.642696    11.00000   -1.20000
AFIX   0
C00F  1    0.023088    0.450742    0.774865    11.00000    0.03221    0.04075 =
         0.04109   -0.00047    0.01215    0.00131
C00G  1    1.145678    0.684114    0.567883    11.00000    0.04011    0.05790 =
         0.03627    0.01230    0.01288   -0.00333
AFIX  43
H00G  2    1.178515    0.681857    0.505535    11.00000   -1.20000
AFIX   0
C00H  1    0.550282    0.590790    0.876153    11.00000    0.04312    0.06924 =
         0.04062   -0.00789    0.01668   -0.01060
AFIX  43
H00H  2    0.571348    0.604966    0.942861    11.00000   -1.20000
AFIX   0
C00I  1   -0.299416    0.372411    0.830164    11.00000    0.04139    0.04989 =
         0.05906    0.00109    0.01713   -0.00842
AFIX 137
H00C  2   -0.419947    0.339219    0.810275    11.00000   -1.50000
H00F  2   -0.342010    0.418941    0.857468    11.00000   -1.50000
H00I  2   -0.192826    0.347144    0.879690    11.00000   -1.50000
AFIX   0
C00J  1    1.214272    0.725166    0.733867    11.00000    0.04235    0.06374 =
         0.04249    0.00685    0.00868   -0.01412
C00K  1    1.269262    0.723769    0.644187    11.00000    0.04060    0.07395 =
         0.04375    0.01270    0.00987   -0.01756
AFIX  43
H00K  2    1.389526    0.749560    0.635345    11.00000   -1.20000
AFIX   0
C00L  1    1.181339    0.736362    0.897627    11.00000    0.05933    0.07505 =
         0.04497   -0.00937    0.01077   -0.03270
AFIX  23
H00J  2    1.270352    0.703982    0.947375    11.00000   -1.20000
H00L  2    1.126142    0.777836    0.931344    11.00000   -1.20000
AFIX   0
C00M  1    0.674176    0.572099    0.526859    11.00000    0.05591    0.08139 =
         0.04136   -0.00915    0.01407   -0.03196
AFIX 137
H00M  2    0.603378    0.545779    0.467332    11.00000   -1.50000
H00N  2    0.580216    0.609528    0.544524    11.00000   -1.50000
H00O  2    0.714800    0.535787    0.580227    11.00000   -1.50000
AFIX   0
C00N  1    1.304273    0.767343    0.827594    11.00000    0.05321    0.05195 =
         0.06277   -0.00032    0.01333   -0.00895
AFIX  23
H00P  2    1.454473    0.756891    0.850938    11.00000   -1.20000
H00Q  2    1.283407    0.822229    0.818626    11.00000   -1.20000
AFIX   0
HKLF 4


REM  exp_241_a.res in P2(1)/n
REM wR2 = 0.1739, GooF = S = 1.047, Restrained GooF = 1.047 for all data
REM R1 = 0.0653 for 3168 Fo > 4sig(Fo) and 0.0667 for all 3278 data
REM 210 parameters refined using 0 restraints

END

WGHT      0.0878      1.6709

REM Highest difference peak  1.452,  deepest hole -0.427,  1-sigma level  0.062
Q1    1   1.3859  0.6999  0.8368  11.00000  0.05    1.45
Q2    1   0.4814  0.6348  0.8612  11.00000  0.05    0.98
Q3    1   1.2735  0.6865  0.7372  11.00000  0.05    0.57
Q4    1  -0.0842  0.3650  0.7253  11.00000  0.05    0.27
Q5    1   1.2175  0.7349  0.6938  11.00000  0.05    0.22
;
_shelx_res_checksum              6289
_shelx_hkl_file                  
;
   0 -21   0    0.04    0.31
   0 -21  -1    6.83    0.84
   0 -21  -3    3.48    0.66
   0 -21  -4    4.96    0.69
   0 -20   0    2.00    0.75
   0 -20   1   23.02    1.84
   0 -20  -1   26.48    2.17
   0 -20   2    3.12    0.71
   0 -20  -2    4.73    1.05
   0 -20  -3   12.11    1.45
   0 -20  -4    0.21    0.52
   0 -20  -5   21.72    1.69
   0 -20   6    0.05    0.31
   0 -20  -6    0.05    0.37
   0 -19   0   -0.66    0.87
   0 -19  -1   10.65    1.66
   0 -19   1    9.90    1.60
   0 -19  -2    3.53    1.12
   0 -19   2    3.26    0.91
   0 -19  -3   -0.31    0.70
   0 -19   3    0.16    0.51
   0 -19   4    5.00    0.91
   0 -19  -4    5.21    1.12
   0 -19  -5    1.41    0.74
   0 -19  -6    0.54    0.53
   0 -19  -7    5.64    0.95
   0 -19   7    4.71    0.80
   0 -19  -8    5.79    0.78
   0 -18   0    1.29    0.89
   0 -18   0    0.68    0.65
   0 -18  -1   17.86    2.22
   0 -18   1   15.53    1.70
   0 -18  -1   14.99    1.67
   0 -18   1   16.91    2.17
   0 -18  -2    4.80    1.32
   0 -18   2    4.97    1.34
   0 -18  -2    3.08    0.84
   0 -18   3   35.19    2.73
   0 -18  -3   33.80    2.40
   0 -18  -3   37.26    3.05
   0 -18   4   68.99    3.77
   0 -18  -4   86.36    4.60
   0 -18  -5  216.42    7.69
   0 -18   5  182.03    6.53
   0 -18  -6    0.81    0.74
   0 -18   7   41.53    2.62
   0 -18  -8    9.27    1.25
   0 -18   8    7.23    0.98
   0 -18  -9   18.94    1.49
   0 -17   0    0.50    0.61
   0 -17   0   -0.28    0.86
   0 -17   1    1.56    0.96
   0 -17  -1    2.39    1.09
   0 -17   1    1.59    0.81
   0 -17  -1    2.58    0.90
   0 -17   2    8.08    1.35
   0 -17  -2    9.05    1.75
   0 -17  -2    8.33    1.35
   0 -17   2    8.59    1.71
   0 -17  -3    4.53    1.37
   0 -17  -3    3.47    1.00
   0 -17   3    4.04    1.26
   0 -17   4    3.65    1.09
   0 -17  -4    4.30    1.07
   0 -17  -5   15.86    1.76
   0 -17   5   16.15    1.88
   0 -17  -6   12.30    1.52
   0 -17   6   10.06    1.45
   0 -17  -7   11.16    1.36
   0 -17   7    9.40    1.25
   0 -17   8    8.41    1.24
   0 -17  -8    7.66    1.05
   0 -17   9    7.72    1.04
   0 -16   0   58.67    4.15
   0 -16   0   48.61    3.30
   0 -16  -1  116.98    6.03
   0 -16   1  103.28    5.03
   0 -16   1  106.58    5.81
   0 -16  -1  106.57    5.09
   0 -16  -2   17.86    2.05
   0 -16   2   15.26    1.90
   0 -16   2   19.01    2.47
   0 -16  -2   19.19    2.44
   0 -16   3  113.16    5.95
   0 -16  -3   99.97    4.92
   0 -16   3   97.68    4.88
   0 -16  -4   32.39    2.70
   0 -16   4   32.03    2.83
   0 -16  -4   35.64    2.94
   0 -16   5   47.13    3.37
   0 -16  -5   43.38    3.19
   0 -16  -5   49.11    3.29
   0 -16  -6   15.54    1.91
   0 -16   6   16.04    1.94
   0 -16   6   16.44    1.78
   0 -16   7   48.60    2.94
   0 -16   7   43.23    2.95
   0 -16  -7   47.82    3.12
   0 -16   8   29.83    2.22
   0 -16   8   29.08    2.49
   0 -16  -8   29.42    2.31
   0 -16   9    3.75    0.84
   0 -16  -9    4.96    0.96
   0 -16   9    4.60    0.96
   0 -16 -10   53.70    2.46
   0 -16  10   47.25    2.42
   0 -16 -10   47.74    2.37
   0 -16  10   48.10    2.43
   0 -15   0    3.18    1.25
   0 -15   0   -0.33    0.78
   0 -15   1    8.74    1.54
   0 -15   1    9.02    1.81
   0 -15  -1    7.59    1.42
   0 -15  -1    8.81    1.74
   0 -15   2   91.63    5.35
   0 -15  -2   91.43    4.68
   0 -15   2   82.62    4.50
   0 -15   3  119.29    6.17
   0 -15  -3  111.49    5.46
   0 -15  -3  117.72    5.42
   0 -15   3  104.53    4.41
   0 -15   3  110.61    5.29
   0 -15   4   90.75    5.31
   0 -15  -4   83.72    4.61
   0 -15   4   78.40    3.88
   0 -15   4   88.39    4.31
   0 -15   5  382.24   11.20
   0 -15   5  381.29   12.25
   0 -15   5  406.16   11.65
   0 -15  -5  385.03   12.03
   0 -15  -6    0.11    0.78
   0 -15   6    0.47    0.65
   0 -15  -7   69.98    4.01
   0 -15   7   66.90    3.97
   0 -15   8  100.41    5.11
   0 -15  -8  109.34    4.97
   0 -15   8   99.90    4.74
   0 -15  -9    0.79    0.68
   0 -15   9    1.98    0.79
   0 -15  10    6.72    1.07
   0 -15 -10    7.17    1.15
   0 -15 -11   13.16    1.21
   0 -15  11   13.55    1.33
   0 -14   0 1028.51   25.41
   0 -14   0 1065.29   26.84
   0 -14   1   12.92    1.71
   0 -14  -1   16.08    1.87
   0 -14   1   17.24    2.18
   0 -14  -2  142.34    6.03
   0 -14   2  148.49    6.86
   0 -14   2  133.48    4.86
   0 -14  -2  135.64    6.05
   0 -14   2  129.77    5.80
   0 -14   3   27.74    2.52
   0 -14   3   25.42    2.77
   0 -14  -3   28.78    2.64
   0 -14   3   31.57    2.46
   0 -14   3   29.87    2.12
   0 -14  -4  296.49    9.88
   0 -14   4  289.71   10.66
   0 -14   4  293.71    8.88
   0 -14  -4  291.65    9.64
   0 -14   4  273.68    9.56
   0 -14   5   51.89    3.15
   0 -14   5   52.85    3.71
   0 -14  -5   44.72    3.24
   0 -14  -5   54.07    3.59
   0 -14  -6   26.62    2.56
   0 -14   6   24.62    2.51
   0 -14  -6   23.40    2.32
   0 -14   6   22.48    2.17
   0 -14   7  274.05    9.65
   0 -14   7  279.07    9.29
   0 -14  -7  302.59    9.87
   0 -14   8   81.49    4.46
   0 -14  -8   88.55    4.60
   0 -14  -9   11.86    1.58
   0 -14   9   10.24    1.62
   0 -14 -10    9.04    1.37
   0 -14  10    5.70    1.12
   0 -14  11   17.87    1.59
   0 -14 -11   22.75    1.82
   0 -14 -12    2.40    0.56
   0 -13   0    0.40    0.65
   0 -13   1   74.80    3.09
   0 -13  -1   81.15    4.20
   0 -13   1   73.21    4.02
   0 -13  -1   70.77    4.06
   0 -13   1   77.08    4.63
   0 -13   2  383.37   12.57
   0 -13   2  378.19   11.61
   0 -13   2  410.70   10.42
   0 -13  -2  393.85   11.73
   0 -13  -2  384.58   11.78
   0 -13   3  469.93   14.47
   0 -13   3  444.57   13.28
   0 -13  -3  443.49   13.17
   0 -13  -3  449.46   13.43
   0 -13  -4   53.42    3.05
   0 -13   4   56.97    4.06
   0 -13   4   60.47    3.74
   0 -13  -4   58.91    3.54
   0 -13   4   65.93    3.35
   0 -13  -4   60.09    3.74
   0 -13  -5   52.23    3.36
   0 -13   5   61.76    3.34
   0 -13  -5   49.13    2.89
   0 -13  -5   52.74    3.53
   0 -13   5   48.06    3.56
   0 -13  -6   68.06    3.91
   0 -13  -6   70.53    4.17
   0 -13   6   80.88    4.10
   0 -13   6   65.63    4.20
   0 -13   7  157.75    6.42
   0 -13  -7  170.60    6.87
   0 -13   7  159.86    6.85
   0 -13  -7  156.14    6.41
   0 -13   8  130.70    5.79
   0 -13  -8  136.18    5.99
   0 -13   8  119.72    5.75
   0 -13   9  551.64   16.62
   0 -13  -9  662.24   16.86
   0 -13  10   88.69    4.57
   0 -13 -10   98.93    4.71
   0 -13  11   34.47    2.47
   0 -13  11   33.30    2.25
   0 -13  12    4.85    0.80
   0 -13 -12    4.08    0.86
   0 -12   0   98.10    4.67
   0 -12   0  101.70    4.58
   0 -12   0   91.41    3.25
   0 -12   1   83.14    4.60
   0 -12  -1   77.80    4.09
   0 -12   1   82.57    3.17
   0 -12   1   77.82    4.00
   0 -12   2  424.55   12.37
   0 -12  -2  423.42   12.43
   0 -12   2  468.16   11.26
   0 -12   2  445.14   13.33
   0 -12  -2  420.04   12.27
   0 -12  -3   75.01    4.10
   0 -12  -3   78.05    4.03
   0 -12   3   78.13    4.14
   0 -12  -3   77.77    3.62
   0 -12   3   81.68    4.68
   0 -12   4   12.22    1.87
   0 -12   4   15.75    1.57
   0 -12  -4   13.70    1.77
   0 -12  -4   15.85    1.75
   0 -12   4   10.45    1.58
   0 -12  -4   12.00    1.39
   0 -12  -5    5.77    1.06
   0 -12  -5    6.58    1.24
   0 -12   5    6.72    1.15
   0 -12   5    6.23    1.35
   0 -12  -5    6.16    1.32
   0 -12  -6   60.91    3.20
   0 -12   6   59.29    3.90
   0 -12  -6   56.53    3.48
   0 -12   7   87.55    4.36
   0 -12  -7   75.00    4.15
   0 -12   7   81.20    4.64
   0 -12   8   19.37    2.20
   0 -12   8   22.67    2.27
   0 -12  -8   19.50    2.07
   0 -12   9   21.25    2.38
   0 -12  10   60.99    3.29
   0 -12  10   60.09    3.80
   0 -12  11   61.38    3.20
   0 -12  11   61.98    3.55
   0 -12  12   67.77    3.17
   0 -12  12   67.10    3.28
   0 -12 -13   89.46    3.44
   0 -12  13   83.40    3.36
   0 -11   0    0.04    0.24
   0 -11  -1   44.82    2.82
   0 -11  -1   45.31    1.82
   0 -11   1   49.31    2.20
   0 -11   2  155.89    4.96
   0 -11  -2  151.12    5.70
   0 -11   3    8.56    1.50
   0 -11   3   11.82    1.20
   0 -11  -3    9.46    1.37
   0 -11  -3   10.17    1.33
   0 -11   4  310.76   10.59
   0 -11   4  294.24    9.77
   0 -11  -4  321.77    9.71
   0 -11  -5   62.23    3.18
   0 -11  -5   72.47    3.73
   0 -11   5   64.36    3.95
   0 -11  -6  384.24   10.50
   0 -11  -6  379.05   11.17
   0 -11   6  352.17   11.62
   0 -11  -6  350.23   10.73
   0 -11  -7  236.27    7.35
   0 -11  -7  199.01    7.36
   0 -11  -7  229.83    7.93
   0 -11   7  261.18    8.18
   0 -11   7  202.98    8.13
   0 -11  -8   71.90    3.57
   0 -11  -8   68.84    3.75
   0 -11  -8   72.26    4.00
   0 -11   8   64.69    4.08
   0 -11  -9   95.82    4.53
   0 -11  -9  103.86    4.98
   0 -11   9  100.40    5.02
   0 -11   9   92.85    5.16
   0 -11  10   28.38    2.62
   0 -11  10   26.18    2.54
   0 -11 -10   25.84    2.21
   0 -11  11   20.05    1.97
   0 -11  11   19.24    2.06
   0 -11  12   29.82    2.24
   0 -11  12   28.78    2.20
   0 -11  13   32.72    2.14
   0 -11 -14   70.22    2.61
   0 -11  14   68.73    2.82
   0 -10   0  162.06    4.51
   0 -10  -1  221.33    5.62
   0 -10  -1  221.80    7.18
   0 -10   2   64.05    2.62
   0 -10  -2   48.53    2.79
   0 -10  -3    5.99    1.00
   0 -10   3   13.50    1.20
   0 -10   4 1008.13   21.70
   0 -10  -4  852.96   21.80
   0 -10  -5   52.98    2.98
   0 -10   5   38.57    2.89
   0 -10  -5   40.33    2.59
   0 -10   5   48.68    2.69
   0 -10  -6   45.16    2.84
   0 -10  -6   54.72    3.14
   0 -10   6   58.35    3.17
   0 -10   6   43.72    3.16
   0 -10   7   79.28    4.47
   0 -10  -7   80.20    4.00
   0 -10  -7   89.95    4.28
   0 -10  -8   98.80    4.73
   0 -10   8   93.82    4.99
   0 -10  -8   92.76    4.42
   0 -10   8  104.31    4.87
   0 -10   9   57.95    3.96
   0 -10   9   65.79    3.90
   0 -10  -9   66.68    3.83
   0 -10  -9   59.38    3.47
   0 -10 -10   10.16    1.58
   0 -10  10   11.45    1.79
   0 -10 -10   10.50    1.48
   0 -10  10    9.71    1.63
   0 -10 -11   53.89    3.14
   0 -10  11   50.43    3.44
   0 -10  12    5.30    1.07
   0 -10 -12    6.78    1.12
   0 -10  12    6.56    1.24
   0 -10  13   21.89    1.92
   0 -10  14   27.61    1.90
   0  -9   0    0.06    0.22
   0  -9   0    0.33    0.42
   0  -9  -1  204.76    6.73
   0  -9  -1  225.62    5.59
   0  -9   2  393.93    5.68
   0  -9  -2  313.95    6.03
   0  -9   3    9.09    0.99
   0  -9  -3    6.84    0.99
   0  -9   4  390.78    9.43
   0  -9  -4  295.76    9.24
   0  -9   5 1204.46   25.96
   0  -9  -5 1071.15   25.87
   0  -9   6    5.40    0.77
   0  -9  -6    6.82    1.08
   0  -9  -6    7.57    1.15
   0  -9   6    6.90    1.22
   0  -9   7    3.05    0.71
   0  -9  -7    3.94    0.94
   0  -9  -7    4.56    0.99
   0  -9   7    4.83    1.05
   0  -9   7    6.29    1.21
   0  -9   8   50.79    3.52
   0  -9   8   47.79    2.86
   0  -9  -8   59.34    3.44
   0  -9   8   53.16    3.27
   0  -9  -8   58.57    3.26
   0  -9  -9  620.43   16.19
   0  -9   9  617.67   16.70
   0  -9   9  581.19   17.11
   0  -9 -10    4.15    1.01
   0  -9  10    4.31    1.16
   0  -9 -10    3.89    1.07
   0  -9  10    3.53    1.08
   0  -9  11  386.96   11.91
   0  -9 -11  401.68   11.23
   0  -9  11  359.85   11.61
   0  -9  12   36.19    2.73
   0  -9 -12   41.36    2.65
   0  -9  13  134.56    5.53
   0  -9 -13  128.73    4.68
   0  -9  13  127.26    4.98
   0  -9  14    4.19    0.93
   0  -9  15   11.03    1.12
   0  -8   0  139.06    5.01
   0  -8   0  174.09    4.35
   0  -8  -1  215.44    5.08
   0  -8  -1  198.16    6.14
   0  -8  -2  586.86    7.64
   0  -8  -2    1.10    0.21
   0  -8  -3   47.98    2.23
   0  -8   3    0.52    0.18
   0  -8   4   40.01    1.84
   0  -8  -4   41.95    1.76
   0  -8   4   40.49    1.75
   0  -8  -4   44.64    2.40
   0  -8  -5  175.71    5.76
   0  -8  -5  178.46    5.09
   0  -8   6    0.32    0.37
   0  -8  -6    0.58    0.54
   0  -8  -6    1.08    0.47
   0  -8   6    1.77    0.69
   0  -8  -7    3.37    0.76
   0  -8  -7    3.83    0.92
   0  -8   7    4.06    1.02
   0  -8   7    3.69    0.84
   0  -8  -7    5.22    0.96
   0  -8   7    5.12    0.99
   0  -8   8   20.59    2.01
   0  -8  -8   13.08    1.57
   0  -8   8   12.54    1.78
   0  -8   8   14.76    1.69
   0  -8  -8   17.59    1.82
   0  -8   8   10.11    1.60
   0  -8   9   86.52    4.33
   0  -8  -9   79.37    4.06
   0  -8   9   87.11    3.96
   0  -8   9   86.58    4.76
   0  -8   9  100.05    4.65
   0  -8   9   80.51    4.48
   0  -8  -9   93.21    4.29
   0  -8  -9   98.39    4.64
   0  -8 -10  136.99    6.04
   0  -8 -10  153.81    6.19
   0  -8  10  135.47    5.93
   0  -8  10  135.91    6.18
   0  -8 -10  144.70    5.68
   0  -8  10  126.60    5.25
   0  -8  10  146.02    6.05
   0  -8  10  134.98    5.86
   0  -8 -10  142.40    5.36
   0  -8 -11   72.47    3.61
   0  -8 -11   66.85    3.63
   0  -8  11   61.97    3.46
   0  -8  11   62.20    3.76
   0  -8 -11   67.81    3.99
   0  -8 -11   69.60    4.13
   0  -8  11   65.86    3.96
   0  -8  11   61.31    3.81
   0  -8  11   70.56    4.15
   0  -8  12   37.16    2.83
   0  -8  12   45.45    3.11
   0  -8 -12   42.13    2.66
   0  -8  12   46.63    3.23
   0  -8  12   34.69    2.53
   0  -8 -12   44.62    2.81
   0  -8 -12   40.22    3.04
   0  -8 -13   81.12    3.64
   0  -8 -13   84.53    3.69
   0  -8  13   83.04    3.96
   0  -8  13   73.30    3.94
   0  -8 -13   79.25    3.75
   0  -8  13   75.82    3.89
   0  -8 -14    0.39    0.42
   0  -8  14    0.26    0.62
   0  -8  15    0.57    0.54
   0  -7   0   -0.05    0.35
   0  -7  -1   65.33    2.81
   0  -7  -1   76.42    2.12
   0  -7  -2   63.27    1.13
   0  -7   2   57.72    1.15
   0  -7  -2   73.83    2.62
   0  -7  -2   77.33    1.13
   0  -7   2   63.28    1.18
   0  -7  -3   57.42    1.91
   0  -7  -3   58.30    2.55
   0  -7   3   51.16    1.91
   0  -7   4  183.01    5.19
   0  -7  -4  185.41    5.63
   0  -7  -5    2.29    0.62
   0  -7   5    2.11    0.54
   0  -7   6   69.50    3.28
   0  -7  -6   65.61    3.16
   0  -7   6   66.64    3.19
   0  -7   7   64.15    3.24
   0  -7   7   59.20    3.29
   0  -7  -7   68.06    3.35
   0  -7   8 1560.66   34.41
   0  -7   8 1593.52   35.61
   0  -7   8 1475.24   35.57
   0  -7   8 1440.20   35.54
   0  -7   8 1622.93   35.34
   0  -7   8 1568.75   34.88
   0  -7  -8 1612.47   34.98
   0  -7  -8 1629.60   35.23
   0  -7  -8 1505.53   34.93
   0  -7  -8 1496.08   34.48
   0  -7  -9   22.70    1.95
   0  -7  -9   20.75    2.06
   0  -7   9   19.62    1.86
   0  -7   9   26.59    2.49
   0  -7  -9   27.46    2.26
   0  -7  -9   19.34    1.85
   0  -7   9   16.69    2.02
   0  -7   9   20.93    1.99
   0  -7   9   25.01    2.31
   0  -7 -10   69.86    3.69
   0  -7 -10   74.22    4.07
   0  -7 -10   72.18    3.67
   0  -7  10   65.01    3.79
   0  -7  10   61.52    3.54
   0  -7 -10   68.41    3.96
   0  -7  10   64.26    4.00
   0  -7  10   63.69    4.02
   0  -7  10   66.29    4.01
   0  -7  10   67.51    4.35
   0  -7  11   23.13    2.18
   0  -7  11   19.53    2.48
   0  -7  11   25.87    2.45
   0  -7  11   25.15    2.67
   0  -7 -11   24.03    2.38
   0  -7  11   23.83    2.31
   0  -7  11   24.49    2.54
   0  -7 -11   21.88    2.28
   0  -7  11   25.54    2.56
   0  -7 -11   24.91    2.18
   0  -7 -11   26.47    2.21
   0  -7 -11   26.91    2.65
   0  -7  11   26.43    2.54
   0  -7  12  361.43   11.06
   0  -7  12  367.33   11.86
   0  -7  12  391.63   11.70
   0  -7 -12  385.34   11.05
   0  -7 -12  406.23   11.16
   0  -7 -12  362.74   11.97
   0  -7  12  379.42   11.85
   0  -7  13   21.90    2.27
   0  -7  13   22.02    2.21
   0  -7 -13   18.85    1.77
   0  -7  13   19.62    1.90
   0  -7 -13   20.76    2.23
   0  -7 -13   21.78    1.94
   0  -7 -14    0.14    0.45
   0  -7  14    0.84    0.62
   0  -7 -14    0.65    0.63
   0  -7  14   -0.09    0.62
   0  -7 -14    0.15    0.49
   0  -7  15    1.54    0.69
   0  -7 -15    1.55    0.50
   0  -7  15    2.76    0.71
   0  -7 -15    2.35    0.59
   0  -7  16   67.30    2.77
   0  -6   0  280.32    7.27
   0  -6  -1 1783.16   37.75
   0  -6   2  137.29    3.43
   0  -6  -2  135.33    4.20
   0  -6  -2  134.24    3.10
   0  -6  -3  388.24    9.56
   0  -6  -4  313.71    8.16
   0  -6  -5  519.41   12.66
   0  -6   6   91.46    3.65
   0  -6  -6   89.30    3.69
   0  -6  -7  150.78    5.38
   0  -6   7  148.93    5.31
   0  -6   8   96.22    4.72
   0  -6  -8  105.07    4.57
   0  -6   8  119.35    5.28
   0  -6  -8  105.47    4.65
   0  -6   8  121.97    5.09
   0  -6   8  104.43    4.43
   0  -6  -9  223.61    7.63
   0  -6   9  208.87    7.17
   0  -6   9  210.01    7.21
   0  -6   9  220.35    7.94
   0  -6   9  216.68    8.23
   0  -6   9  194.84    7.58
   0  -6  -9  230.11    7.72
   0  -6 -10    6.13    1.23
   0  -6 -10    8.24    1.33
   0  -6 -10    7.53    1.36
   0  -6  10    5.80    1.20
   0  -6  10    3.19    0.98
   0  -6  10    8.68    1.65
   0  -6  10    3.71    1.09
   0  -6  10   10.25    1.69
   0  -6  11  222.10    8.47
   0  -6  11  204.69    8.20
   0  -6 -11  222.27    8.02
   0  -6  11  201.43    8.69
   0  -6 -11  223.23    7.62
   0  -6 -11  206.41    7.97
   0  -6  11  198.62    7.47
   0  -6 -11  218.50    7.46
   0  -6  11  215.90    7.70
   0  -6  11  199.62    7.79
   0  -6  12   40.69    3.36
   0  -6  12   38.98    2.94
   0  -6  12   41.31    3.03
   0  -6 -12   42.43    2.92
   0  -6  12   34.10    3.36
   0  -6  12   38.88    3.35
   0  -6  12   43.47    3.37
   0  -6  12   37.00    3.42
   0  -6 -12   41.23    3.15
   0  -6 -12   47.67    2.97
   0  -6  12   36.32    2.81
   0  -6 -12   42.10    3.44
   0  -6 -12   36.74    3.08
   0  -6  13   26.21    2.33
   0  -6  13   31.63    2.83
   0  -6 -13   33.99    2.56
   0  -6  13   30.93    2.76
   0  -6 -13   32.38    2.91
   0  -6 -13   30.01    2.27
   0  -6 -14   40.99    3.04
   0  -6 -14   44.62    2.74
   0  -6  14   37.71    2.61
   0  -6  14   36.87    2.78
   0  -6  14   39.53    2.96
   0  -6 -14   43.25    2.82
   0  -6 -14   41.67    2.38
   0  -6  15    0.96    0.64
   0  -6  15    2.28    0.81
   0  -6  15    1.99    0.66
   0  -6  15    1.23    0.58
   0  -6  15    1.25    0.63
   0  -6 -15    2.04    0.62
   0  -6 -15    1.53    0.63
   0  -6 -15    1.14    0.69
   0  -6 -16    7.26    0.75
   0  -6  16    9.15    1.06
   0  -5   0    0.63    0.34
   0  -5   1 1282.14   26.01
   0  -5  -1 1296.39   26.00
   0  -5   1 1230.76   26.02
   0  -5  -2  895.59   18.51
   0  -5  -2  834.77   17.20
   0  -5  -3 1453.49   30.94
   0  -5  -4   79.44    2.94
   0  -5   5  193.96    4.67
   0  -5  -5  264.47    6.42
   0  -5   6   28.73    1.86
   0  -5  -6   31.79    1.93
   0  -5  -7   55.27    2.81
   0  -5   7   47.96    2.54
   0  -5  -8    1.58    0.66
   0  -5   8    3.24    0.76
   0  -5   9  468.86   12.89
   0  -5   9  490.87   13.94
   0  -5  -9  487.77   13.10
   0  -5   9  458.58   14.03
   0  -5   9  445.41   13.14
   0  -5   9  460.17   12.50
   0  -5  10 1165.30   27.12
   0  -5 -10 1139.45   27.78
   0  -5 -10 1179.43   27.49
   0  -5  10 1070.25   26.64
   0  -5  10 1020.78   27.17
   0  -5 -10 1248.69   27.12
   0  -5  10 1245.93   28.37
   0  -5  10 1093.71   28.74
   0  -5 -11    5.86    1.28
   0  -5  11    5.40    1.18
   0  -5  11    5.18    1.26
   0  -5 -11    3.57    1.13
   0  -5 -11    3.67    1.09
   0  -5  11    3.17    1.18
   0  -5  11    3.78    1.29
   0  -5  11    4.24    1.03
   0  -5  12   55.25    4.38
   0  -5  12   62.15    3.86
   0  -5 -12   71.52    3.95
   0  -5  12   61.35    3.79
   0  -5  12   53.28    4.02
   0  -5 -12   59.99    4.04
   0  -5 -12   71.87    3.73
   0  -5  12   65.30    4.39
   0  -5 -12   66.68    4.05
   0  -5  13    4.38    1.23
   0  -5  13    2.31    1.07
   0  -5 -13    3.81    1.04
   0  -5 -13    2.99    1.19
   0  -5 -13    3.05    0.89
   0  -5  13    2.70    0.97
   0  -5 -14    6.86    1.45
   0  -5 -14    6.47    1.22
   0  -5 -14    8.13    1.14
   0  -5  14    8.58    1.51
   0  -5  14    7.55    1.45
   0  -5  14    7.93    1.31
   0  -5 -15   73.92    3.42
   0  -5 -15   72.59    3.53
   0  -5  15   64.78    3.62
   0  -5  15   65.08    3.54
   0  -5  15   60.76    3.18
   0  -5  15   67.39    3.61
   0  -5 -15   63.99    3.66
   0  -5 -16   -0.24    0.40
   0  -5  16    0.06    0.44
   0  -5  16   -0.10    0.38
   0  -5  16   -0.14    0.39
   0  -5  16    0.22    0.42
   0  -5 -16   -0.31    0.41
   0  -5 -16    0.15    0.37
   0  -5  16   -0.06    0.44
   0  -4   0  975.41   20.84
   0  -4  -2  276.18    6.66
   0  -4  -3  114.91    3.46
   0  -4  -4 1053.30   22.89
   0  -4   5  190.26    5.14
   0  -4  -5  531.97    8.00
   0  -4  -6  636.02    8.22
   0  -4   6  630.44    7.89
   0  -4   7  187.88    5.82
   0  -4  -7  195.06    6.15
   0  -4   8   15.53    1.42
   0  -4  -8   12.68    1.39
   0  -4   8   12.04    1.38
   0  -4   9   39.64    2.44
   0  -4  -9   42.75    2.78
   0  -4   9   38.85    2.67
   0  -4   9   35.05    2.59
   0  -4   9   39.10    2.78
   0  -4 -10   15.32    1.79
   0  -4  10   14.85    1.78
   0  -4  10   13.10    1.93
   0  -4  10   15.09    1.89
   0  -4  10   14.86    1.61
   0  -4  11   20.60    2.62
   0  -4 -11   23.85    2.26
   0  -4 -11   21.17    2.21
   0  -4 -11   21.58    2.37
   0  -4  11   18.98    2.18
   0  -4  11   22.05    2.53
   0  -4  11   18.79    1.85
   0  -4  11   20.71    2.16
   0  -4  12   31.84    3.11
   0  -4 -12   39.17    2.95
   0  -4  12   29.66    2.60
   0  -4  12   29.64    2.73
   0  -4 -12   39.11    3.24
   0  -4 -12   30.94    2.75
   0  -4  12   39.12    3.69
   0  -4  12   35.73    3.24
   0  -4 -13   47.13    3.21
   0  -4  13   43.06    3.54
   0  -4  13   46.51    3.68
   0  -4 -13   50.82    3.97
   0  -4  13   40.45    3.13
   0  -4  14    2.71    1.06
   0  -4  14    4.41    1.24
   0  -4 -14    3.96    1.29
   0  -4  14    4.94    1.13
   0  -4 -14    3.00    0.97
   0  -4 -14    2.79    0.79
   0  -4 -15   15.13    1.88
   0  -4 -15   18.06    1.82
   0  -4 -15   17.77    1.72
   0  -4  15   15.83    1.89
   0  -4  15   17.98    1.79
   0  -4  15   16.24    1.90
   0  -4 -16    0.85    0.54
   0  -4  16    0.36    0.49
   0  -4 -16    0.90    0.56
   0  -4  16   -0.12    0.48
   0  -4 -16    0.17    0.42
   0  -4  16    0.74    0.56
   0  -4  16    0.28    0.39
   0  -3   0    0.05    0.17
   0  -3  -1  320.64    7.26
   0  -3  -2    6.38    0.55
   0  -3  -3   42.00    1.68
   0  -3   4  945.39   20.39
   0  -3  -4 1052.41   21.29
   0  -3   5  245.37    5.82
   0  -3  -5  274.22    6.86
   0  -3   6    3.06    0.60
   0  -3  -6    2.13    0.56
   0  -3   6    3.01    0.37
   0  -3   7  323.12    8.47
   0  -3  -7  335.41    8.92
   0  -3   7  314.29    7.19
   0  -3   8  665.08   17.27
   0  -3   8  715.49   16.84
   0  -3   9  122.36    5.18
   0  -3  -9  128.42    5.13
   0  -3   9  115.90    4.89
   0  -3   9  116.61    5.06
   0  -3   9  117.76    4.51
   0  -3  10  188.21    6.99
   0  -3 -10  197.21    7.18
   0  -3  10  203.24    8.44
   0  -3  10  188.01    6.46
   0  -3  10  205.19    8.11
   0  -3  10  187.91    7.12
   0  -3  10  195.73    7.28
   0  -3 -11    3.49    1.02
   0  -3  11    4.17    1.14
   0  -3 -11    3.62    1.16
   0  -3 -11    3.36    1.01
   0  -3  11    3.37    0.80
   0  -3  11    5.78    1.44
   0  -3  11    5.81    1.56
   0  -3  11    3.01    0.98
   0  -3  11    2.70    0.96
   0  -3 -12  499.48   15.57
   0  -3  12  503.77   16.78
   0  -3  12  521.24   15.21
   0  -3  12  547.47   16.30
   0  -3 -12  545.68   15.17
   0  -3 -12  555.01   15.35
   0  -3  13  320.60   11.06
   0  -3 -13  319.25   10.18
   0  -3 -14    0.81    0.75
   0  -3  14    1.41    0.83
   0  -3  14    1.36    0.91
   0  -3 -14    1.84    0.72
   0  -3  14    1.04    0.88
   0  -3 -14    1.75    1.06
   0  -3 -15    0.27    0.41
   0  -3  15   -0.23    0.65
   0  -3  15   -0.09    0.60
   0  -3 -15   -0.12    0.78
   0  -3 -15   -0.17    0.61
   0  -3  15    0.43    0.63
   0  -3 -16    9.12    1.20
   0  -3 -16    7.26    1.21
   0  -3  16    7.57    1.13
   0  -3  16    8.25    1.09
   0  -3  16    8.25    1.15
   0  -3 -16    9.18    1.15
   0  -3  16    7.47    1.23
   0  -3  16    7.07    1.20
   0  -3  17    9.43    0.86
   0  -2   0   56.25    1.60
   0  -2  -1 1819.97   37.37
   0  -2  -2  315.21    7.12
   0  -2   4  750.70   15.90
   0  -2   5  128.69    3.36
   0  -2   6  184.68    5.01
   0  -2   6  169.49    4.38
   0  -2   7  723.28   15.79
   0  -2   7  755.64   16.78
   0  -2   8   97.06    4.07
   0  -2  -8  107.61    4.30
   0  -2   8   92.94    2.87
   0  -2   8  108.74    3.81
   0  -2  -9  238.63    7.89
   0  -2   9  266.67    8.31
   0  -2  -9  262.12    8.08
   0  -2   9  226.51    7.78
   0  -2   9  246.19    7.15
   0  -2   9  228.24    7.66
   0  -2  10  137.69    5.09
   0  -2  10  151.26    7.17
   0  -2 -10  149.96    5.98
   0  -2  10  143.55    5.77
   0  -2  10  152.63    6.03
   0  -2  10  144.44    6.69
   0  -2  10  135.46    5.93
   0  -2  11   13.84    2.12
   0  -2 -11   14.89    1.87
   0  -2  11    8.71    1.83
   0  -2  11   13.01    1.71
   0  -2  11   12.90    1.82
   0  -2  11   13.43    1.70
   0  -2  12  147.83    6.14
   0  -2  12  108.38    6.59
   0  -2  12  139.93    6.29
   0  -2 -12  118.39    6.25
   0  -2 -12  142.69    6.14
   0  -2  12  130.45    6.66
   0  -2 -12  153.30    6.43
   0  -2  13  395.32   14.40
   0  -2  13  438.26   14.06
   0  -2  13  480.50   13.53
   0  -2 -13  457.75   13.12
   0  -2 -13  410.51   13.55
   0  -2  13  378.96   13.53
   0  -2  14   26.03    2.73
   0  -2 -14   28.64    2.50
   0  -2 -14   24.53    2.80
   0  -2  14   26.23    2.74
   0  -2  14   26.85    2.49
   0  -2 -15    6.68    1.23
   0  -2 -15    9.08    1.08
   0  -2  15    6.73    1.41
   0  -2  15    8.28    1.53
   0  -2 -15    4.18    1.29
   0  -2  15    8.31    1.37
   0  -2  16    3.18    0.83
   0  -2  16    3.03    0.78
   0  -2 -16    4.46    0.88
   0  -2  16    4.11    1.02
   0  -2 -16    4.18    0.92
   0  -2  16    4.93    1.02
   0  -2 -16    3.99    1.03
   0  -2  17   29.52    1.58
   0  -2  17   30.64    1.67
   0  -2 -17   28.81    1.57
   0  -2 -17   27.78    1.60
   0  -1   0    0.05    0.06
   0  -1  -1  168.49    3.78
   0  -1   2  648.61   13.51
   0  -1   3 3034.83   61.95
   0  -1   4  242.15    5.64
   0  -1   5 3226.91   66.22
   0  -1   6   19.34    1.05
   0  -1   6   18.58    1.13
   0  -1   7 1393.07   30.44
   0  -1   7 1534.36   31.09
   0  -1   8    8.66    0.75
   0  -1   8   11.82    1.06
   0  -1   8    9.27    1.15
   0  -1   9  392.52   11.19
   0  -1   9  422.67   10.41
   0  -1  -9  389.55   11.29
   0  -1  10  117.50    4.36
   0  -1 -10  115.51    5.16
   0  -1  10  116.35    5.07
   0  -1  10  116.91    5.20
   0  -1 -10  123.37    5.32
   0  -1  11   53.50    3.41
   0  -1 -11   57.71    3.66
   0  -1  11   54.83    4.06
   0  -1  11   54.29    4.34
   0  -1 -12   58.41    4.20
   0  -1  12   50.96    4.33
   0  -1 -12   54.04    3.61
   0  -1 -12   44.31    3.35
   0  -1  12   51.15    4.05
   0  -1  12   49.57    3.37
   0  -1 -13  199.32    8.43
   0  -1  13  213.43    7.78
   0  -1  13  184.51    8.99
   0  -1 -13  218.69    8.04
   0  -1  13  202.77    8.70
   0  -1 -13  203.81    7.96
   0  -1  14    1.38    0.94
   0  -1 -14    1.52    0.91
   0  -1  14    1.43    1.06
   0  -1 -15    0.84    0.73
   0  -1  15    1.04    0.77
   0  -1  15    0.73    0.68
   0  -1  16   56.08    3.26
   0  -1 -16   57.83    3.13
   0  -1  16   56.82    2.90
   0  -1  16   55.92    3.27
   0  -1 -16   63.06    3.10
   0  -1 -17    0.42    0.36
   0  -1 -17    0.11    0.37
   0  -1 -17    0.64    0.38
   0  -1  17    0.10    0.36
   0  -1  17    0.38    0.43
   0   0  -1    0.03    0.04
   0   0   3    0.09    0.15
   0   0   4   54.78    1.82
   0   0   5    2.41    0.39
   0   0   5    0.02    0.15
   0   0   6  136.31    3.68
   0   0   6  120.79    3.63
   0   0   7    0.34    0.30
   0   0   7    0.19    0.27
   0   0   8  903.33   20.33
   0   0   8  875.97   21.60
   0   0   9   -0.18    0.50
   0   0  -9    0.33    0.45
   0   0   9    0.87    0.39
   0   0   9    0.08    0.46
   0   0  10  140.21    5.64
   0   0 -10  141.57    5.78
   0   0  10  134.14    5.83
   0   0  11    0.71    0.62
   0   0  11   -0.14    0.71
   0   0 -11    0.23    0.61
   0   0  11   -0.17    0.74
   0   0 -11   -0.11    0.57
   0   0  11    0.57    0.76
   0   0  12  244.09    9.85
   0   0  12  254.69    9.18
   0   0 -12  270.50    9.22
   0   0  12  262.56    8.92
   0   0 -12  266.46    9.30
   0   0 -12  241.92    9.55
   0   0  12  226.51   10.10
   0   0  13   -0.12    0.84
   0   0 -13   -0.12    0.67
   0   0 -13   -0.47    0.73
   0   0  13    0.18    0.73
   0   0 -13   -0.15    0.68
   0   0  13    0.15    0.96
   0   0  13   -0.22    0.70
   0   0  13   -0.15    0.71
   0   0  14   22.58    2.59
   0   0 -14   25.08    2.87
   0   0  14   28.13    2.87
   0   0 -14   23.51    2.34
   0   0  14   28.72    2.59
   0   0  15    0.49    0.81
   0   0  15   -0.12    0.71
   0   0 -15   -0.19    0.64
   0   0  15   -0.10    0.65
   0   0 -15    0.53    0.83
   0   0  16   91.69    4.31
   0   0 -16  100.78    4.10
   0   0  16   79.79    4.15
   0   0 -16  103.01    4.33
   0   0  16   98.36    3.85
   0   0 -16   86.72    4.40
   0   0  16   93.23    4.04
   0   0 -17    0.05    0.36
   0   0  17    0.18    0.36
   0   0 -17   -0.04    0.31
   0   0  17   -0.18    0.39
   0   0  17    0.16    0.39
   0   0 -17    0.06    0.38
   0   0  17   -0.06    0.41
   0   1   0    0.08    0.04
   0   1  -1  185.95    3.95
   0   1   1  177.61    4.01
   0   1  -2  699.11   14.91
   0   1   2  725.99   14.71
   0   1   3 3248.72   66.25
   0   1   3 3356.51   65.91
   0   1  -4  248.33    5.95
   0   1   4  255.88    6.12
   0   1   4  269.10    5.83
   0   1   5 3272.79   65.66
   0   1   5 3112.01   66.00
   0   1   6   19.28    1.00
   0   1   6   20.17    1.16
   0   1   7 1427.24   31.41
   0   1   7 1525.18   31.26
   0   1   8    9.80    1.20
   0   1   8    9.99    0.91
   0   1   8   10.49    1.24
   0   1   8   10.29    0.86
   0   1   9  372.32    9.51
   0   1   9  408.83   11.36
   0   1  -9  397.68   11.02
   0   1   9  381.03   10.89
   0   1  10  118.35    5.05
   0   1  10  105.33    3.78
   0   1 -10  121.54    5.20
   0   1  10  119.95    5.38
   0   1  11   53.24    3.40
   0   1 -11   56.85    3.58
   0   1  11   58.43    3.79
   0   1  12   47.95    3.52
   0   1  12   49.37    3.34
   0   1 -12   49.01    3.52
   0   1 -12   47.02    3.34
   0   1  13  189.88    7.71
   0   1  13  188.98    8.33
   0   1 -13  202.11    7.92
   0   1  13  204.98    7.59
   0   1  14    0.92    0.87
   0   1  14    0.50    0.55
   0   1 -14    2.37    1.33
   0   1 -15    0.79    0.85
   0   1  15    1.26    0.80
   0   1  16   53.33    2.92
   0   1  16   50.68    2.53
   0   1 -16   58.40    3.44
   0   1 -17    0.52    0.38
   0   1  17    0.67    0.41
   0   1  17    0.47    0.36
   0   2   0   53.55    1.35
   0   2   1 1819.20   37.31
   0   2  -1 1827.39   37.30
   0   2  -2  330.79    7.22
   0   2   4  829.84   17.66
   0   2   4  831.25   17.04
   0   2  -4  792.32   17.39
   0   2   5  124.94    3.72
   0   2  -5  129.30    3.52
   0   2   5  133.90    3.26
   0   2   6  178.47    4.28
   0   2   6  157.97    4.70
   0   2   7  753.14   16.18
   0   2   7  738.17   16.75
   0   2   8   99.12    3.39
   0   2   8   86.99    3.89
   0   2   8   96.69    4.06
   0   2   9  234.52    6.61
   0   2  -9  228.15    7.63
   0   2   9  231.02    7.66
   0   2   9  230.93    7.62
   0   2  10  136.30    5.64
   0   2 -10  137.73    5.66
   0   2  10  124.42    4.41
   0   2  10  139.17    6.40
   0   2  10  140.56    5.87
   0   2  10  144.72    6.83
   0   2  11   12.83    1.78
   0   2  11   12.56    1.99
   0   2 -11   14.84    1.83
   0   2  11   12.27    1.62
   0   2  11   10.98    1.98
   0   2 -12  133.87    6.06
   0   2  12  147.99    6.14
   0   2 -12  145.50    6.12
   0   2  12  128.54    6.54
   0   2  12  133.78    6.12
   0   2 -12  120.65    6.28
   0   2  12  114.66    6.67
   0   2 -13  452.42   13.47
   0   2  13  443.51   12.79
   0   2 -13  447.05   13.10
   0   2  13  366.53   14.02
   0   2  13  451.40   14.16
   0   2  13  415.32   13.73
   0   2 -13  390.10   13.34
   0   2  13  441.91   13.17
   0   2 -14   26.94    2.48
   0   2  14   25.68    2.71
   0   2 -14   30.35    3.13
   0   2  14   25.27    2.74
   0   2  14   28.70    2.40
   0   2  14   27.13    2.54
   0   2  15    5.74    1.31
   0   2  15    9.14    1.42
   0   2 -15    6.96    1.26
   0   2  15    7.07    1.13
   0   2 -15    7.98    1.56
   0   2  15    6.00    1.32
   0   2  16    4.48    0.90
   0   2 -16    4.45    1.01
   0   2  16    4.37    1.02
   0   2 -16    4.45    0.88
   0   2  16    5.57    1.09
   0   2 -16    4.06    1.05
   0   2  17   30.66    1.66
   0   2  17   31.74    1.66
   0   2 -17   28.87    1.56
   0   2 -17   25.88    1.56
   0   3   0    0.06    0.10
   0   3   1  329.08    7.03
   0   3  -1  311.78    6.86
   0   3  -2    9.91    0.58
   0   3   2    6.21    0.49
   0   3  -3   48.25    1.62
   0   3   4 1129.40   22.94
   0   3  -4 1034.23   22.67
   0   3  -5  271.04    6.35
   0   3   5  249.41    5.69
   0   3  -6    2.48    0.41
   0   3   6    2.91    0.52
   0   3   6    2.56    0.28
   0   3   7  333.41    8.44
   0   3   8  686.77   16.65
   0   3   8  649.80   16.50
   0   3   8  678.54   15.65
   0   3  -9  113.13    4.83
   0   3   9  106.31    4.69
   0   3   9  107.89    3.94
   0   3   9  108.38    4.73
   0   3   9  119.96    4.96
   0   3  10  183.59    6.87
   0   3  10  181.86    7.05
   0   3 -10  186.99    6.96
   0   3  10  205.94    7.96
   0   3  10  202.63    8.27
   0   3  10  183.48    5.88
   0   3 -11    2.42    0.97
   0   3  11    2.44    0.86
   0   3  11    5.47    1.48
   0   3 -11    1.82    0.82
   0   3  11    5.75    1.45
   0   3 -11    2.98    1.09
   0   3  11    3.42    1.08
   0   3 -12  529.70   14.80
   0   3 -12  489.77   15.35
   0   3  12  517.43   15.78
   0   3  12  534.25   14.76
   0   3 -12  534.75   14.85
   0   3  12  486.17   16.25
   0   3  12  503.85   14.85
   0   3  13  305.10   10.17
   0   3  13  287.23   10.73
   0   3 -13  304.89   10.00
   0   3  13  292.61    9.77
   0   3 -13  313.67   10.10
   0   3 -14    1.34    0.86
   0   3  14    1.65    0.73
   0   3  14    1.41    0.80
   0   3 -14    0.74    0.86
   0   3  14    1.48    0.95
   0   3  14    1.68    0.96
   0   3 -15   -0.37    0.78
   0   3  15   -0.11    0.65
   0   3 -15    0.51    0.71
   0   3  15    0.09    0.58
   0   3  15    0.67    0.71
   0   3  16    7.45    1.21
   0   3 -16    8.23    1.10
   0   3  16    8.36    1.19
   0   3 -16    8.97    1.21
   0   3  16    9.28    1.19
   0   3  16    8.86    1.29
   0   3 -16    8.07    1.29
   0   4   0  967.12   20.18
   0   4   2  307.08    6.80
   0   4  -2  278.79    6.77
   0   4  -3  116.11    3.22
   0   4  -4 1017.29   21.69
   0   4   5  622.55   13.67
   0   4  -5  588.83   13.36
   0   4   6  640.24   14.32
   0   4  -6  608.28   13.85
   0   4   7  200.34    5.75
   0   4   8   13.49    1.44
   0   4   8   11.81    1.15
   0   4   9   38.54    2.22
   0   4   9   37.84    2.64
   0   4  -9   36.33    2.63
   0   4   9   37.66    2.64
   0   4  10    8.75    1.66
   0   4  10   14.26    1.75
   0   4  10   15.17    1.75
   0   4  10   15.75    1.85
   0   4  10   16.31    1.49
   0   4  10   11.47    1.84
   0   4 -10   14.01    1.73
   0   4 -11   21.22    2.36
   0   4 -11   23.41    2.25
   0   4  11   18.24    1.65
   0   4  11   18.39    2.02
   0   4 -11   21.57    2.16
   0   4  11   16.39    2.04
   0   4  11   22.04    2.64
   0   4  11   20.32    2.40
   0   4 -12   36.15    3.19
   0   4  12   32.95    2.83
   0   4  12   30.72    2.69
   0   4  12   37.51    3.28
   0   4 -12   36.11    2.89
   0   4  12   35.06    3.45
   0   4 -12   33.00    2.78
   0   4  12   40.16    3.36
   0   4  13   43.66    3.23
   0   4 -13   52.64    4.06
   0   4 -13   44.79    3.19
   0   4  13   45.51    3.58
   0   4  13   50.64    3.79
   0   4 -13   47.56    3.27
   0   4  13   41.97    3.08
   0   4 -14    4.16    1.11
   0   4  14    4.90    1.05
   0   4  14    3.89    1.03
   0   4  14    3.19    1.12
   0   4  14    3.57    1.19
   0   4 -14    2.67    1.12
   0   4  15   20.50    1.75
   0   4 -15   17.30    1.72
   0   4  15   15.06    1.82
   0   4 -15   16.49    1.80
   0   4 -15   16.62    2.00
   0   4  15   14.90    1.84
   0   4  15   18.94    1.84
   0   4 -16    0.74    0.52
   0   4  16   -0.06    0.44
   0   4  16   -0.12    0.45
   0   4 -16    0.23    0.50
   0   4  16    0.84    0.57
   0   4  16   -0.07    0.50
   0   4 -16    0.95    0.49
   0   5   0    0.39    0.22
   0   5  -1 1312.29   26.39
   0   5  -1 1222.73   25.76
   0   5   2  956.84   19.90
   0   5  -2  907.15   20.01
   0   5  -3 1434.53   31.28
   0   5   3 1546.15   31.34
   0   5  -4   56.26    2.10
   0   5   5  268.10    6.81
   0   5  -5  259.63    6.59
   0   5   6   32.10    1.72
   0   5  -6   29.99    1.50
   0   5  -7   50.16    2.05
   0   5   7   53.06    2.43
   0   5  -8    1.12    0.58
   0   5   8    2.31    0.71
   0   5   8    2.79    0.66
   0   5   9  448.57   11.65
   0   5  -9  452.33   12.73
   0   5   9  452.65   13.51
   0   5   9  439.31   12.59
   0   5   9  469.63   12.54
   0   5   9  448.78   13.22
   0   5  10 1015.10   26.05
   0   5 -10 1055.62   26.13
   0   5  10 1177.47   26.98
   0   5 -10 1164.89   25.88
   0   5 -10 1066.55   26.51
   0   5  10 1079.29   27.31
   0   5  10 1166.65   26.08
   0   5  10 1030.29   24.90
   0   5  10 1062.16   26.18
   0   5 -11    4.68    1.16
   0   5 -11    3.55    1.05
   0   5  11    4.12    1.14
   0   5  11    4.53    0.97
   0   5  11    5.19    1.19
   0   5 -11    2.70    0.98
   0   5  11    2.74    1.13
   0   5  11    3.63    1.21
   0   5  12   61.43    3.82
   0   5  12   63.76    4.23
   0   5 -12   55.74    3.92
   0   5  12   53.26    4.27
   0   5 -12   64.61    3.82
   0   5  12   66.43    3.93
   0   5  12   71.85    4.43
   0   5 -12   65.59    3.90
   0   5 -13    3.67    1.25
   0   5 -13    2.20    0.89
   0   5  13    2.78    1.16
   0   5 -13    3.21    1.04
   0   5  13    2.44    0.92
   0   5  13    2.82    1.12
   0   5  13    3.10    0.99
   0   5  14    7.82    1.34
   0   5  14    6.88    1.21
   0   5  14    7.18    1.42
   0   5 -14   10.30    1.75
   0   5  14    7.95    1.46
   0   5 -14    6.26    1.21
   0   5 -15   59.68    3.60
   0   5 -15   61.71    3.30
   0   5  15   62.38    3.23
   0   5  15   60.19    3.49
   0   5  15   66.60    3.14
   0   5 -15   63.20    3.16
   0   5  15   60.84    3.45
   0   5  16   -0.05    0.37
   0   5 -16   -0.23    0.40
   0   5  16    0.35    0.46
   0   5  16    0.15    0.38
   0   5  16    0.12    0.44
   0   5 -16   -0.13    0.41
   0   5 -16    0.05    0.38
   0   6   0  301.19    7.09
   0   6   1 1840.89   37.41
   0   6  -1 1754.76   37.30
   0   6  -2  140.68    3.84
   0   6   2  143.95    3.11
   0   6   3  395.62    9.14
   0   6  -3  378.76    9.22
   0   6   4  319.88    7.69
   0   6  -4  292.95    7.56
   0   6  -5  474.35   11.12
   0   6  -6   83.43    2.92
   0   6   6   84.47    3.18
   0   6   7  138.48    5.37
   0   6   7  161.75    5.02
   0   6   8  108.05    4.09
   0   6   8  111.43    4.97
   0   6  -8   99.07    4.51
   0   6   8   92.92    4.41
   0   6   8  110.14    4.72
   0   6  -9  203.98    6.88
   0   6   9  207.37    6.62
   0   6   9  206.84    6.97
   0   6  -9  198.28    7.26
   0   6   9  214.61    7.92
   0   6   9  193.31    7.23
   0   6   9  205.57    7.52
   0   6  -9  212.10    7.34
   0   6  10    4.98    1.19
   0   6  10    8.18    1.47
   0   6  10    7.53    1.39
   0   6  10    3.06    0.95
   0   6 -10    4.87    1.08
   0   6  10    8.13    1.58
   0   6 -10    4.05    1.10
   0   6  10    3.65    0.88
   0   6 -10    5.05    1.16
   0   6 -11  208.07    7.69
   0   6  11  198.17    8.40
   0   6 -11  192.97    7.71
   0   6 -11  212.16    7.41
   0   6  11  206.72    7.01
   0   6  11  209.02    7.59
   0   6  11  213.59    8.15
   0   6  11  208.03    7.78
   0   6  11  205.66    7.75
   0   6  11  205.10    7.99
   0   6  12   30.76    3.16
   0   6  12   42.56    3.03
   0   6  12   33.15    3.26
   0   6 -12   42.37    2.91
   0   6  12   41.10    3.28
   0   6  12   43.18    3.36
   0   6 -12   40.31    3.02
   0   6  12   40.74    3.29
   0   6 -12   37.85    3.07
   0   6  12   41.94    3.12
   0   6 -12   38.39    3.38
   0   6  13   30.52    2.54
   0   6  13   27.29    2.41
   0   6 -13   29.84    2.42
   0   6 -13   28.63    2.48
   0   6 -13   31.06    2.28
   0   6  13   32.70    2.86
   0   6 -13   33.00    3.02
   0   6  13   32.83    2.85
   0   6  14   39.77    2.91
   0   6  14   40.37    2.98
   0   6 -14   39.14    2.60
   0   6  14   43.18    2.76
   0   6  14   42.61    2.73
   0   6 -14   38.02    3.04
   0   6  15    1.39    0.64
   0   6  15    1.70    0.66
   0   6 -15    1.76    0.67
   0   6 -15    1.45    0.71
   0   6  15    1.12    0.63
   0   6  15    2.26    0.60
   0   6  15    1.24    0.58
   0   6 -15    1.38    0.58
   0   6  16    7.16    0.76
   0   7   0    0.15    0.23
   0   7   1   68.61    2.36
   0   7  -1   64.30    2.26
   0   7  -2   50.46    1.42
   0   7  -2   56.42    1.50
   0   7   3   51.15    1.71
   0   7  -3   56.27    2.28
   0   7   3   52.64    2.10
   0   7  -3   48.97    1.69
   0   7  -4  177.82    5.10
   0   7   4  165.26    4.90
   0   7  -4  171.27    4.77
   0   7  -5    1.20    0.41
   0   7   5    2.06    0.52
   0   7   6   60.70    2.98
   0   7  -6   63.02    2.52
   0   7   7   61.10    3.29
   0   7   7   53.99    3.05
   0   7   7   61.99    2.87
   0   7   8 1520.92   33.99
   0   7   8 1526.37   34.34
   0   7   8 1453.87   34.15
   0   7  -8 1563.51   33.69
   0   7  -8 1440.20   33.10
   0   7   8 1569.07   33.39
   0   7  -8 1431.39   34.09
   0   7   9   20.67    1.80
   0   7  -9   21.05    1.96
   0   7   9   17.99    1.79
   0   7   9   25.43    2.27
   0   7  -9   20.15    1.80
   0   7   9   18.07    1.96
   0   7  -9   17.18    1.90
   0   7   9   24.78    2.35
   0   7  10   64.65    3.87
   0   7  10   71.36    3.58
   0   7  10   64.09    3.85
   0   7 -10   67.16    3.52
   0   7  10   68.65    3.66
   0   7 -10   64.81    3.84
   0   7  10   66.60    3.98
   0   7  10   55.08    3.88
   0   7 -10   63.99    3.76
   0   7  11   24.78    2.44
   0   7  11   23.64    2.21
   0   7 -11   22.49    2.26
   0   7  11   22.79    2.54
   0   7 -11   21.92    2.24
   0   7 -11   22.66    2.50
   0   7  11   22.93    2.28
   0   7  11   23.10    2.58
   0   7 -11   20.79    1.98
   0   7 -11   23.53    2.12
   0   7  11   21.95    2.26
   0   7  11   19.77    2.23
   0   7  11   25.02    2.51
   0   7  11   24.52    2.10
   0   7 -12  357.35   11.90
   0   7  12  364.39   11.65
   0   7 -12  362.68   10.77
   0   7  12  366.12   11.04
   0   7  12  368.09   11.60
   0   7 -12  392.80   11.61
   0   7  12  377.81   11.56
   0   7 -12  385.62   10.85
   0   7  13   16.54    1.80
   0   7  13   21.26    2.08
   0   7 -13   18.67    1.81
   0   7 -13   19.99    2.01
   0   7  13   22.36    2.27
   0   7  13   18.30    2.03
   0   7 -13   20.40    2.28
   0   7  14    0.35    0.56
   0   7 -14    0.08    0.52
   0   7 -14   -0.10    0.58
   0   7  14    0.80    0.56
   0   7 -14   -0.08    0.48
   0   7  14   -0.09    0.63
   0   7  14    0.45    0.51
   0   7  15    2.12    0.56
   0   7 -15    1.19    0.58
   0   7  15    1.08    0.47
   0   7  15    2.13    0.57
   0   8   0  145.47    4.24
   0   8   1  210.92    5.51
   0   8  -1  195.87    5.38
   0   8  -2  601.54   14.30
   0   8   2  621.16   14.02
   0   8   3   39.57    1.27
   0   8  -3   52.76    2.16
   0   8   3   53.84    2.06
   0   8  -3   37.06    1.11
   0   8   3   35.91    1.23
   0   8   4   34.43    1.67
   0   8  -4   36.09    1.58
   0   8   5  159.05    4.72
   0   8   5  176.08    5.25
   0   8  -5  160.39    4.75
   0   8   5  159.04    4.98
   0   8  -5  165.47    5.04
   0   8  -6    3.38    0.59
   0   8  -6    0.91    0.38
   0   8   6    1.41    0.61
   0   8   6    3.05    0.74
   0   8   6    0.74    0.40
   0   8   7    4.27    0.90
   0   8  -7    5.46    1.05
   0   8   7    3.51    0.77
   0   8   7    5.76    0.97
   0   8  -7    3.66    0.74
   0   8  -8   17.82    1.65
   0   8  -8   13.90    1.59
   0   8   8   17.88    1.70
   0   8   8   17.38    1.66
   0   8   8   23.95    2.08
   0   8  -8    9.22    1.45
   0   8   8   12.99    1.63
   0   8  -9   83.53    4.03
   0   8   9   73.61    4.22
   0   8  -9   82.40    3.73
   0   8   9   81.88    4.17
   0   8  -9   86.64    4.45
   0   8  -9   82.33    4.02
   0   8   9   99.79    4.21
   0   8   9   92.91    4.58
   0   8  10  136.80    5.71
   0   8  10  119.30    5.80
   0   8  10  124.06    5.84
   0   8 -10  118.63    5.31
   0   8  10  126.31    5.18
   0   8 -10  122.68    5.75
   0   8 -10  122.09    4.92
   0   8  10  147.26    5.60
   0   8 -10  133.05    5.36
   0   8  10  134.42    5.68
   0   8 -10  139.30    5.90
   0   8  10  132.52    5.83
   0   8  11   65.64    3.97
   0   8  11   64.16    3.84
   0   8 -11   69.88    3.64
   0   8 -11   63.51    3.83
   0   8  11   68.07    3.96
   0   8  11   67.88    3.67
   0   8  11   74.12    4.15
   0   8 -11   63.41    3.38
   0   8  11   60.34    3.45
   0   8 -11   66.53    4.09
   0   8  12   41.92    2.76
   0   8 -12   40.45    3.11
   0   8 -12   39.85    2.59
   0   8  12   42.09    3.06
   0   8  12   41.58    3.02
   0   8 -12   40.22    2.94
   0   8  12   39.28    2.95
   0   8  13   84.48    4.14
   0   8  13   69.98    3.85
   0   8  13   76.72    3.96
   0   8  13   75.34    3.64
   0   8 -13   83.10    4.08
   0   8 -13   78.19    4.13
   0   8  14   -0.24    0.44
   0   8 -14   -0.07    0.51
   0   8  14    0.07    0.44
   0   8  15    0.58    0.32
   0   8  15    0.17    0.30
   0   9   0    0.04    0.25
   0   9  -1  208.97    5.85
   0   9   1  224.02    6.07
   0   9  -2  329.80    8.83
   0   9   2  335.56    8.53
   0   9  -3    7.69    0.93
   0   9   3    8.97    0.96
   0   9   4  342.29    8.69
   0   9  -4  303.62    8.50
   0   9  -5  990.96   22.68
   0   9   5  945.32   23.38
   0   9  -6    5.81    1.09
   0   9  -6    8.51    1.15
   0   9   6    7.72    1.23
   0   9   6    5.64    0.83
   0   9   6    9.76    1.30
   0   9   6    6.60    0.90
   0   9   7    4.21    0.97
   0   9  -7    4.93    1.08
   0   9  -7    5.91    1.04
   0   9   7    2.89    0.69
   0   9   7    3.46    0.76
   0   9   7    5.79    1.07
   0   9   8   61.70    3.25
   0   9  -8   48.83    3.28
   0   9   8   49.87    3.31
   0   9  -8   52.70    3.04
   0   9   8   51.50    3.05
   0   9   9  607.47   15.69
   0   9   9  595.95   16.30
   0   9  -9  591.37   15.50
   0   9  -9  598.11   16.24
   0   9  10    2.97    0.92
   0   9  10    1.91    0.77
   0   9 -10    2.94    1.00
   0   9 -10    2.88    0.89
   0   9  10    3.83    1.04
   0   9  11  345.50   10.74
   0   9  11  381.79   11.72
   0   9  11  372.80   11.04
   0   9  11  390.67   11.57
   0   9 -11  378.72   11.45
   0   9 -12   39.44    2.86
   0   9  12   36.03    2.78
   0   9  13  130.70    5.22
   0   9 -13  120.46    5.01
   0   9  14    6.21    0.94
   0   9 -14    5.14    0.89
   0   9  14    5.49    0.78
   0  10   0  156.29    4.86
   0  10   1  228.89    6.60
   0  10  -1  242.29    7.08
   0  10  -2   53.46    2.72
   0  10   2   54.57    2.57
   0  10  -3    9.39    1.11
   0  10   3   11.77    1.18
   0  10  -4  771.61   19.45
   0  10  -4  821.22   19.37
   0  10   4  803.83   19.90
   0  10   5   40.78    2.69
   0  10  -5   43.43    2.38
   0  10  -5   47.10    2.67
   0  10   5   48.00    2.61
   0  10  -5   40.05    2.76
   0  10   6   50.73    3.09
   0  10  -6   53.66    3.27
   0  10   6   48.32    3.13
   0  10   6   60.25    3.03
   0  10  -6   49.05    2.89
   0  10   7   81.38    4.27
   0  10  -7   79.81    4.20
   0  10   7   80.53    4.12
   0  10  -7   77.44    3.78
   0  10  -8   99.08    4.87
   0  10  -8   87.09    4.20
   0  10   8   99.01    4.87
   0  10   9   66.75    3.63
   0  10  -9   58.89    3.69
   0  10  -9   57.17    3.29
   0  10   9   61.22    3.77
   0  10 -10    8.98    1.53
   0  10  10   10.14    1.54
   0  10  10   11.25    1.54
   0  10 -11   47.07    3.17
   0  10  11   48.08    3.29
   0  10  11   49.70    3.24
   0  10  12    5.64    1.18
   0  10 -12    5.03    1.11
   0  10 -13   18.80    1.73
   0  10  13   21.57    1.54
   0  10  13   20.62    1.83
   0  10  14   25.40    1.66
   0  10  15    3.24    0.50
   0  11   0    0.16    0.36
   0  11  -1   49.26    2.72
   0  11   1   43.88    2.60
   0  11   1   49.39    2.50
   0  11   2  144.63    5.47
   0  11   2  166.34    5.24
   0  11   2  137.45    5.28
   0  11  -2  158.09    5.47
   0  11  -2  139.42    5.26
   0  11  -3    8.83    1.18
   0  11  -3   10.25    1.21
   0  11   3    9.48    1.12
   0  11  -3    9.33    1.35
   0  11   3    8.21    1.19
   0  11  -3    8.27    1.17
   0  11   4  310.58    9.48
   0  11  -4  302.19    9.08
   0  11   4  307.07    9.06
   0  11  -4  330.67    9.11
   0  11  -4  307.12    9.68
   0  11  -5   66.21    3.74
   0  11  -5   65.42    3.38
   0  11   5   67.19    3.64
   0  11  -6  352.02   10.43
   0  11  -6  359.56   11.15
   0  11   6  362.98   11.25
   0  11   6  368.66   10.98
   0  11  -7  220.32    7.32
   0  11   7  221.44    7.79
   0  11   7  213.75    7.91
   0  11  -7  214.50    7.85
   0  11   7  213.94    6.83
   0  11   7  237.41    7.59
   0  11   8   69.90    3.35
   0  11  -8   68.02    3.96
   0  11  -8   64.41    3.47
   0  11   8   65.68    3.90
   0  11   9   99.54    4.15
   0  11   9   98.51    4.70
   0  11   9   97.05    4.87
   0  11  -9   89.61    4.70
   0  11  10   28.13    2.49
   0  11  10   27.62    2.04
   0  11 -10   30.63    2.58
   0  11  10   32.27    2.57
   0  11  11   23.58    2.22
   0  11  11   19.68    1.67
   0  11  11   19.74    1.97
   0  11 -11   21.51    2.10
   0  11  12   30.33    2.34
   0  11  12   31.52    1.91
   0  11 -12   28.07    2.19
   0  11 -13   36.60    2.23
   0  11  13   37.96    2.29
   0  11  14   82.09    3.08
   0  12   0  116.82    4.65
   0  12   0   94.52    4.25
   0  12   1   75.77    3.68
   0  12   1   79.92    3.48
   0  12  -1   75.30    3.67
   0  12   1   73.88    3.49
   0  12   2  417.10   11.78
   0  12   2  427.54   11.56
   0  12   2  462.56   11.63
   0  12  -2  438.70   12.41
   0  12  -2  410.28   11.73
   0  12  -2  460.68   11.99
   0  12   2  432.76   12.08
   0  12   3   73.54    3.81
   0  12  -3   78.93    3.82
   0  12  -3   83.26    4.23
   0  12   3   84.31    3.71
   0  12   3   76.08    3.61
   0  12  -3   85.17    3.85
   0  12   4   12.71    1.45
   0  12  -4   12.42    1.43
   0  12   4   14.57    1.51
   0  12   4   13.33    1.57
   0  12  -4   12.33    1.50
   0  12  -4   12.79    1.68
   0  12  -4   13.20    1.44
   0  12  -5    6.72    1.34
   0  12   5    6.09    1.12
   0  12  -5    5.78    1.05
   0  12   5   10.10    1.31
   0  12   5    6.10    1.06
   0  12   6   60.64    3.72
   0  12   6   58.78    3.51
   0  12   6   72.26    3.65
   0  12  -6   58.27    3.24
   0  12  -6   60.33    3.68
   0  12   6   62.05    3.43
   0  12  -7   86.43    4.03
   0  12   7   85.98    4.23
   0  12   7   82.68    4.49
   0  12  -7   84.27    4.48
   0  12   7   84.43    4.33
   0  12   8   18.16    2.03
   0  12  -8   22.41    2.22
   0  12   9   24.05    2.25
   0  12  -9   22.96    2.26
   0  12   9   23.88    2.28
   0  12 -10   64.90    3.70
   0  12  10   62.09    3.62
   0  12 -11   64.66    3.51
   0  12  11   65.74    3.49
   0  12  11   60.63    3.55
   0  12 -12   75.96    3.54
   0  12  12   74.66    3.67
   0  12  13   78.36    3.25
   0  12 -13   81.21    3.25
   0  12  14    8.24    0.73
   0  13   0    0.41    0.57
   0  13   0    0.63    0.61
   0  13   1   78.49    3.99
   0  13  -1   84.42    4.02
   0  13   1   80.66    3.63
   0  13  -1   72.39    3.71
   0  13   1   75.21    3.78
   0  13   2  392.07   10.76
   0  13  -2  376.00   10.96
   0  13   2  386.49   11.27
   0  13  -2  403.95   11.78
   0  13   2  377.21   10.77
   0  13   2  370.64   10.97
   0  13   3  446.93   12.49
   0  13  -3  466.08   13.40
   0  13   3  454.12   12.93
   0  13   3  502.50   12.76
   0  13  -3  484.70   12.89
   0  13  -3  457.35   12.76
   0  13   4   53.15    3.29
   0  13  -4   55.74    3.26
   0  13   4   57.75    3.22
   0  13  -4   61.42    3.71
   0  13   4   62.67    3.35
   0  13  -5   54.91    3.53
   0  13   5   57.44    3.27
   0  13   5   51.02    3.20
   0  13  -5   51.45    3.03
   0  13  -5   54.15    3.26
   0  13   5   54.24    3.15
   0  13  -6   68.43    3.75
   0  13   6   71.62    3.82
   0  13  -6   71.06    4.06
   0  13   6   74.56    3.81
   0  13   6   70.44    4.11
   0  13   6   73.18    3.94
   0  13  -6   65.61    3.49
   0  13   7  163.35    6.46
   0  13   7  161.11    6.66
   0  13  -7  157.71    6.62
   0  13   8  137.82    5.54
   0  13   8  134.10    5.70
   0  13   8  127.71    5.68
   0  13  -8  124.81    5.65
   0  13   9  580.20   15.78
   0  13   9  603.16   15.52
   0  13  -9  579.29   15.82
   0  13 -10   91.39    4.38
   0  13  10  102.78    4.43
   0  13  10   90.48    4.30
   0  13  11   32.36    2.25
   0  13 -11   38.84    2.51
   0  13  11   38.40    2.61
   0  13 -12    4.37    0.80
   0  13  12    3.71    0.78
   0  13  12    5.26    0.85
   0  13  13    2.45    0.49
   0  13 -13    2.24    0.44
   0  14   0 1194.59   26.09
   0  14   0  980.62   25.07
   0  14  -1   12.36    1.58
   0  14  -1   13.13    1.58
   0  14   1   11.05    1.47
   0  14   1   14.27    1.70
   0  14   1   17.06    1.83
   0  14  -2  153.63    5.90
   0  14  -2  143.90    6.14
   0  14  -2  133.98    5.49
   0  14   2  142.35    5.80
   0  14   2  146.01    5.51
   0  14  -3   29.56    2.34
   0  14  -3   27.33    2.51
   0  14  -3   28.56    2.29
   0  14   3   32.06    2.36
   0  14   3   26.70    2.15
   0  14   3   28.36    2.37
   0  14  -4  307.03    9.89
   0  14   4  270.98    9.11
   0  14  -4  264.56    8.87
   0  14   4  300.57    9.20
   0  14   4  313.00    9.18
   0  14   5   54.19    3.30
   0  14   5   53.04    3.15
   0  14   5   49.97    3.20
   0  14  -5   49.87    3.12
   0  14  -5   53.06    3.52
   0  14   6   26.73    2.33
   0  14  -6   24.27    2.36
   0  14  -6   22.25    2.08
   0  14   6   23.98    2.35
   0  14   6   25.31    2.28
   0  14   6   27.54    2.22
   0  14  -7  271.62    8.76
   0  14   7  294.00    8.95
   0  14  -7  270.26    9.26
   0  14   7  277.03    9.31
   0  14   7  285.99    9.26
   0  14  -8   76.20    3.82
   0  14   8   86.01    4.06
   0  14   8   78.97    4.17
   0  14  -8   75.16    4.11
   0  14   9   14.07    1.57
   0  14   9   12.61    1.54
   0  14  -9   11.34    1.52
   0  14  10    5.87    1.00
   0  14 -10    6.13    1.10
   0  14  10    7.00    1.11
   0  14 -11   21.63    1.70
   0  14  11   24.96    1.74
   0  14  11   22.16    1.82
   0  14  12    1.74    0.50
   0  14 -12    2.54    0.55
   0  14  12    3.14    0.58
   0  15   0   -0.09    0.47
   0  15   0    0.40    0.61
   0  15   0    0.10    0.50
   0  15  -1    7.94    1.34
   0  15   1    6.87    1.26
   0  15   1    5.96    1.21
   0  15  -1    8.48    1.30
   0  15  -2   95.50    4.90
   0  15  -2   85.92    4.19
   0  15   2   87.39    4.38
   0  15  -2   94.67    4.56
   0  15  -3  103.09    4.68
   0  15  -3  114.30    5.41
   0  15   3  106.73    4.89
   0  15   4   81.36    4.18
   0  15  -4   86.10    4.13
   0  15  -4   86.47    4.57
   0  15   4   76.50    4.05
   0  15   4   94.54    4.23
   0  15   5  371.61   11.19
   0  15  -5  404.65   11.86
   0  15   5  391.91   10.95
   0  15  -5  353.31   10.70
   0  15   5  374.95   11.08
   0  15   6    0.40    0.55
   0  15   6    1.10    0.68
   0  15   6    0.60    0.59
   0  15   6    0.32    0.66
   0  15  -6    1.61    0.90
   0  15  -7   69.43    3.93
   0  15   7   71.21    3.91
   0  15   7   73.99    3.68
   0  15   8  106.70    4.78
   0  15  -8  112.89    4.96
   0  15   8  118.59    4.72
   0  15   9    0.76    0.49
   0  15  -9    0.97    0.63
   0  15   9    0.90    0.55
   0  15  10    8.85    1.05
   0  15 -10    5.82    0.99
   0  15  10    6.14    0.92
   0  15 -11   14.58    1.22
   0  15  11   16.76    1.22
   0  15  11   14.06    1.30
   0  16   0   50.83    3.08
   0  16   0   57.72    3.58
   0  16   0   51.24    3.26
   0  16   1  113.65    5.25
   0  16  -1  104.59    4.94
   0  16  -1  116.24    5.46
   0  16  -1  114.27    5.17
   0  16   1  105.75    4.88
   0  16  -1  106.35    4.67
   0  16  -2   17.53    1.77
   0  16   2   20.33    2.16
   0  16   2   15.79    1.75
   0  16  -2   21.28    2.23
   0  16   3  106.94    5.11
   0  16  -3   97.61    4.38
   0  16  -3  108.12    5.18
   0  16   3   96.88    4.56
   0  16   4   33.50    2.78
   0  16   4   33.87    2.50
   0  16  -4   36.07    2.85
   0  16   5   44.66    3.10
   0  16   5   40.16    2.72
   0  16   6   14.74    1.73
   0  16   6   15.94    1.60
   0  16  -6   16.63    1.88
   0  16   7   45.47    2.64
   0  16  -7   48.40    3.01
   0  16   7   38.70    2.70
   0  16   8   30.85    2.04
   0  16  -8   30.98    2.28
   0  16   8   26.64    2.05
   0  16   9    4.17    0.75
   0  16  -9    3.73    0.80
   0  16   9    4.13    0.79
   0  16  10   49.46    2.53
   0  16  10   44.94    2.07
   0  16 -10   48.65    2.30
   0  17   0    0.09    0.50
   0  17   0    0.11    0.67
   0  17  -1    1.67    0.85
   0  17   1    2.32    0.76
   0  17  -1    1.57    0.71
   0  17  -2    8.22    1.29
   0  17   2    8.31    1.26
   0  17  -2   11.32    1.66
   0  17  -3    3.70    1.03
   0  17   3    3.67    0.88
   0  17   4    5.80    1.03
   0  17  -4    5.06    1.13
   0  17  -5   18.46    1.92
   0  17   5   14.76    1.72
   0  17   5   13.59    1.47
   0  17   6   10.51    1.38
   0  17  -6   10.98    1.48
   0  17  -7   12.79    1.46
   0  17   7    9.44    1.22
   0  17  -8    6.85    1.00
   0  17   8    7.21    0.96
   0  17  -9    8.60    0.97
   0  17  10    5.29    0.69
   0  18   0    3.20    1.00
   0  18   0    1.18    0.61
   0  18   1   15.18    1.56
   0  18  -1   14.64    1.56
   0  18  -1   21.28    2.12
   0  18   1   21.47    2.13
   0  18   2    2.79    0.75
   0  18  -2    4.42    1.09
   0  18  -2    4.78    0.96
   0  18  -3   32.55    2.32
   0  18  -3   39.46    2.73
   0  18  -4   69.06    3.43
   0  18  -4   72.58    3.73
   0  18   4   67.91    3.58
   0  18   5  185.91    6.44
   0  18  -5  198.54    6.66
   0  18  -6    0.78    0.57
   0  18   6    0.39    0.43
   0  18  -7   42.42    2.32
   0  18  -8    6.26    0.81
   0  18   9   13.13    1.06
   0  19   0   -0.09    0.63
   0  19  -1    7.86    1.27
   0  19   1   10.95    1.43
   0  19   2    2.73    0.89
   0  19  -2    3.64    0.92
   0  19  -3    0.54    0.58
   0  19   3    0.43    0.58
   0  19   4    5.08    0.90
   0  19  -4    5.09    0.95
   0  19   5    0.89    0.45
   0  19  -5    0.80    0.49
   0  19  -6    0.51    0.42
   0  19  -7    4.17    0.60
   0  20   0    1.88    0.69
   0  20   1   30.72    2.11
   0  20  -1   25.79    1.92
   0  20  -2    4.23    0.83
   0  20   2    4.28    0.89
   0  20   3   14.52    1.42
   0  20   3   13.29    1.21
   0  20  -3   12.29    1.25
   0  20   4    0.31    0.49
   0  20  -4    0.60    0.42
   0  20   5   26.54    1.73
   0  20  -5   17.71    1.24
   0  20   6    0.09    0.39
   0  20   7    8.83    0.83
   0  21   0    0.33    0.37
   0  21   1    7.57    0.90
   0  21  -1    8.25    0.90
   0  21   2    3.37    0.63
   0  21  -2    2.32    0.51
   0  21  -3    2.73    0.49
   0  21   3    4.90    0.71
   0  21   4    5.21    0.69
   0  21   5    5.61    0.63
  -1 -21   5   42.12    2.10
  -1 -21   4   28.89    1.53
  -1 -21   3   49.93    2.30
  -1 -21   2   31.57    1.91
  -1 -21   1    1.40    0.55
  -1 -21   0   22.24    1.69
  -1 -21  -1    2.64    0.77
  -1 -21  -2    0.13    0.45
  -1 -21  -3    0.51    0.46
  -1 -21  -4    3.71    0.67
  -1 -20   7   41.53    2.07
  -1 -20   6   10.01    0.96
  -1 -20   6   11.11    1.22
  -1 -20   5   29.28    1.86
  -1 -20   4   11.91    1.32
  -1 -20   3   28.88    2.13
  -1 -20   2   -0.16    0.54
  -1 -20   1   22.60    2.10
  -1 -20   0    3.63    0.80
  -1 -20   0    3.18    0.94
  -1 -20  -1  129.18    5.33
  -1 -20  -1  114.09    4.34
  -1 -20  -2   25.94    1.82
  -1 -20  -2   28.62    2.32
  -1 -20  -3   11.26    1.47
  -1 -20  -3    8.94    1.05
  -1 -20  -4    1.70    0.48
  -1 -20  -4    1.68    0.74
  -1 -20  -5    2.77    0.76
  -1 -20  -6    3.05    0.68
  -1 -19   8    7.80    0.98
  -1 -19   7   12.18    1.39
  -1 -19   6  107.37    4.28
  -1 -19   5    0.82    0.67
  -1 -19   4   95.61    4.39
   1 -19  -4   78.32    3.65
   1 -19  -3   15.28    1.60
  -1 -19   3   19.79    2.03
  -1 -19   2    9.68    1.71
  -1 -19   2   10.20    1.42
   1 -19  -2   12.12    1.47
  -1 -19   1   15.10    2.00
   1 -19  -1   12.01    1.50
  -1 -19   1   14.59    1.68
  -1 -19   0    0.61    0.68
  -1 -19   0   -0.24    0.84
  -1 -19  -1    0.52    0.72
  -1 -19  -1    1.54    0.97
  -1 -19  -2   13.43    1.59
  -1 -19  -2   15.24    1.97
  -1 -19  -3    6.66    1.39
  -1 -19  -3    7.50    1.19
  -1 -19  -4   35.60    2.34
  -1 -19  -4   34.95    2.74
  -1 -19  -5    2.30    0.93
  -1 -19  -5    3.57    0.81
  -1 -19  -6   61.89    2.80
  -1 -19  -6   82.10    3.72
  -1 -19  -7    0.39    0.50
  -1 -19  -7   -0.07    0.28
  -1 -19  -8   -0.09    0.34
  -1 -18   9   10.57    1.14
  -1 -18   8   30.76    1.91
  -1 -18   8   36.37    2.44
  -1 -18   7   60.45    2.95
  -1 -18   7   67.90    3.39
   1 -18  -7   59.52    3.00
  -1 -18   6   22.11    1.85
  -1 -18   6   26.76    2.25
   1 -18  -6   23.44    1.99
   1 -18  -5    7.71    1.26
  -1 -18   5    9.40    1.51
  -1 -18   5    7.33    1.14
   1 -18  -4   40.06    2.82
  -1 -18   4   47.09    3.28
  -1 -18   3   11.10    1.65
   1 -18  -3   10.36    1.54
  -1 -18   3    8.89    1.74
   1 -18  -2   66.08    3.79
  -1 -18   2   70.98    4.51
  -1 -18   2   70.11    3.96
   1 -18  -1   82.32    4.34
  -1 -18   1   88.06    4.54
  -1 -18   1   96.15    5.31
  -1 -18   0    2.22    0.96
  -1 -18   0    1.17    0.81
   1 -18   0    1.54    0.72
  -1 -18  -1   59.35    4.10
  -1 -18  -1   53.36    3.45
  -1 -18  -2   22.50    2.18
  -1 -18  -2   22.87    2.57
  -1 -18  -3   16.51    2.18
  -1 -18  -3   15.53    1.87
  -1 -18  -4    3.95    1.23
  -1 -18  -4    3.92    1.03
  -1 -18  -5   61.79    3.39
  -1 -18  -6   37.14    2.41
   1 -18   6   24.33    1.83
  -1 -18  -7    1.71    0.67
  -1 -18  -8    0.33    0.38
  -1 -18  -9    0.68    0.42
  -1 -17  10   60.57    2.68
  -1 -17  10   63.57    2.92
  -1 -17   9   71.79    3.31
  -1 -17   9   78.40    3.75
  -1 -17   8  184.82    6.50
  -1 -17   8  177.95    6.13
  -1 -17   8  169.25    6.67
  -1 -17   7   17.21    1.92
  -1 -17   7   18.02    1.80
  -1 -17   6   20.28    1.98
  -1 -17   6   21.97    2.27
   1 -17  -5   14.47    1.83
  -1 -17   5   17.90    2.16
  -1 -17   5   15.27    1.78
  -1 -17   4   25.61    2.28
   1 -17  -4   27.68    2.53
  -1 -17   4   23.19    2.53
  -1 -17   3  179.60    7.76
  -1 -17   3  162.02    6.32
   1 -17  -3  163.67    6.80
  -1 -17   3  165.26    6.87
  -1 -17   2   55.03    3.70
   1 -17  -2   50.53    3.51
  -1 -17   2   52.77    3.29
  -1 -17   1  148.52    7.05
  -1 -17   1  146.20    6.39
   1 -17  -1  134.66    6.10
  -1 -17   0    8.92    1.65
   1 -17   0    7.04    1.31
  -1 -17   0    7.05    1.31
   1 -17   1   15.31    2.01
  -1 -17  -1   16.52    2.05
  -1 -17  -2   59.30    3.84
  -1 -17  -2   68.61    4.55
  -1 -17  -3    2.86    1.06
  -1 -17  -4  121.64    5.56
  -1 -17  -4  111.55    5.42
  -1 -17  -5    3.16    1.06
  -1 -17  -5    3.25    1.03
  -1 -17  -6   16.51    1.87
  -1 -17  -6   17.60    1.97
  -1 -17  -7   27.06    2.25
  -1 -17  -7   28.32    2.27
  -1 -17  -8    0.64    0.59
  -1 -17  -8    1.33    0.62
  -1 -17  -9   45.73    2.35
  -1 -17  -9   45.32    2.39
  -1 -16  11    0.50    0.42
  -1 -16  11    0.54    0.45
  -1 -16  10    9.60    1.24
  -1 -16  10   10.19    1.31
  -1 -16   9    4.62    1.01
  -1 -16   9    2.62    0.88
  -1 -16   8    0.94    0.74
  -1 -16   8    1.17    0.73
  -1 -16   7   13.68    1.89
  -1 -16   7   13.24    1.72
  -1 -16   6  119.58    5.40
  -1 -16   6  116.76    5.79
  -1 -16   5    4.74    1.15
  -1 -16   5    1.89    1.02
  -1 -16   4   85.32    4.77
  -1 -16   4   77.10    4.27
  -1 -16   4   85.77    5.27
   1 -16  -3   24.19    2.50
  -1 -16   3   27.88    2.47
  -1 -16   3   22.25    2.73
  -1 -16   3   24.46    2.54
  -1 -16   2   31.06    2.87
  -1 -16   2   37.22    3.40
  -1 -16   2   32.53    2.68
   1 -16  -2   33.27    2.91
  -1 -16   1   39.46    2.92
   1 -16  -1   39.22    3.20
  -1 -16   1   45.29    3.77
  -1 -16   1   45.52    3.42
   1 -16   0   16.25    2.08
  -1 -16   0   14.78    1.81
  -1 -16   0   15.55    2.07
  -1 -16   0   17.22    2.36
   1 -16   1    0.25    0.75
  -1 -16  -1    0.94    0.95
  -1 -16  -1    0.38    0.92
  -1 -16  -2  187.38    7.52
   1 -16   2  165.44    7.15
  -1 -16  -3    3.99    1.20
  -1 -16  -3    3.33    1.18
  -1 -16  -4    0.88    0.91
  -1 -16  -4    0.37    0.75
  -1 -16  -5   40.76    3.19
  -1 -16  -6    3.09    1.08
   1 -16   7   17.74    1.79
  -1 -16  -7   18.59    2.03
  -1 -16  -8    3.51    0.98
  -1 -16  -9   21.24    1.83
  -1 -16 -10    4.91    0.83
  -1 -15  12    5.82    0.80
  -1 -15  12    7.17    0.95
  -1 -15  11    0.96    0.63
  -1 -15  11    1.36    0.64
  -1 -15  10    6.13    1.19
  -1 -15  10    6.13    1.20
  -1 -15   9   62.37    3.18
  -1 -15   9   67.66    3.90
  -1 -15   9   62.85    3.94
  -1 -15   8  149.85    6.54
  -1 -15   7   78.60    4.35
  -1 -15   7   74.25    4.53
  -1 -15   6    8.95    1.39
  -1 -15   6    7.86    1.60
   1 -15  -6    7.45    1.26
  -1 -15   6   10.65    1.66
   1 -15  -5   -0.28    0.63
  -1 -15   5   -0.69    0.76
  -1 -15   5    0.42    0.78
  -1 -15   5   -0.39    0.89
  -1 -15   5    0.19    0.45
  -1 -15   4   30.67    2.89
  -1 -15   4   29.49    2.28
  -1 -15   4   29.93    3.10
  -1 -15   4   30.40    2.62
  -1 -15   3   13.22    1.95
  -1 -15   3   14.80    2.24
  -1 -15   3   12.36    1.75
  -1 -15   2    1.41    1.04
  -1 -15   2    1.20    0.72
   1 -15  -2    1.13    0.92
  -1 -15   2    1.80    1.00
  -1 -15   1   36.30    2.85
  -1 -15   1   38.50    3.52
   1 -15  -1   37.45    3.08
  -1 -15   1   35.70    3.09
  -1 -15   0   75.06    4.11
  -1 -15   0   80.86    5.10
  -1 -15   0   72.31    4.45
   1 -15   0   74.33    4.46
  -1 -15  -1    6.74    1.46
   1 -15   1    3.82    1.22
  -1 -15  -1    4.17    1.28
  -1 -15  -1    5.34    1.14
  -1 -15  -2    2.73    1.11
   1 -15   2    1.41    0.91
  -1 -15  -2    2.43    1.05
   1 -15   3    1.87    0.65
  -1 -15  -3    2.61    1.04
  -1 -15  -3    3.12    1.08
  -1 -15  -4    1.68    0.94
   1 -15   4    1.71    0.69
  -1 -15  -4    0.13    0.62
  -1 -15  -5   26.64    2.26
  -1 -15  -5   26.42    2.64
   1 -15   5   25.18    2.19
  -1 -15  -5   32.63    2.91
  -1 -15  -6    5.81    1.16
  -1 -15  -6    4.96    1.36
  -1 -15  -7   99.57    5.00
  -1 -15  -7   81.51    3.94
  -1 -15  -8   10.83    1.63
  -1 -15  -8    9.04    1.22
  -1 -15  -9   24.59    2.20
  -1 -15  -9   21.62    1.62
  -1 -15 -10   32.14    2.26
  -1 -15 -11   13.57    1.28
  -1 -14  13   17.34    1.36
  -1 -14  13   11.43    0.96
  -1 -14  12    0.54    0.46
  -1 -14  12    0.68    0.45
  -1 -14  11   37.24    2.35
  -1 -14  11   42.71    2.84
  -1 -14  10   14.76    1.62
  -1 -14  10   17.90    2.06
  -1 -14   9    0.26    0.76
  -1 -14   9    1.25    0.70
  -1 -14   8    3.32    1.17
  -1 -14   8    4.61    1.04
  -1 -14   7   -0.09    0.55
   1 -14  -7    0.09    0.69
  -1 -14   7    1.32    0.77
  -1 -14   7    0.69    0.76
  -1 -14   6    7.00    1.21
  -1 -14   6    6.43    1.22
  -1 -14   6    5.94    1.45
   1 -14  -6    6.37    1.19
  -1 -14   5    0.16    0.79
  -1 -14   5    0.56    0.54
  -1 -14   5    0.79    0.86
  -1 -14   5    1.16    0.74
   1 -14  -5    0.48    0.60
   1 -14  -4   30.43    2.50
  -1 -14   4   38.80    3.52
  -1 -14   4   32.60    2.40
  -1 -14   4   33.73    3.02
  -1 -14   4   36.59    2.86
  -1 -14   3  201.22    8.48
  -1 -14   3  210.64    7.52
  -1 -14   3  186.90    7.66
  -1 -14   2    5.62    1.41
  -1 -14   2    7.05    1.69
  -1 -14   2    7.96    1.37
  -1 -14   1   93.84    5.46
   1 -14  -1   95.22    5.03
  -1 -14   1   94.12    4.67
  -1 -14   1   91.18    4.97
   1 -14   0    2.21    0.94
  -1 -14   0    2.17    0.82
  -1 -14   0    3.56    1.05
   1 -14   1    4.35    1.20
  -1 -14  -1    4.71    1.10
  -1 -14  -1    4.76    1.24
   1 -14   1    5.22    0.83
  -1 -14  -1    5.19    1.32
  -1 -14  -2    1.26    0.79
   1 -14   2    1.46    0.57
  -1 -14  -2    3.16    0.95
  -1 -14  -2    0.38    0.67
   1 -14   2    1.39    0.82
   1 -14   3   40.68    2.56
  -1 -14  -3   45.30    3.02
  -1 -14  -3   44.85    3.42
  -1 -14  -3   39.41    3.19
  -1 -14  -4   56.62    3.85
  -1 -14  -4   46.94    3.13
   1 -14   4   53.40    3.05
  -1 -14  -4   52.36    3.67
   1 -14   5  200.93    7.00
  -1 -14  -5  217.07    8.32
  -1 -14  -5  198.90    7.88
  -1 -14  -5  196.92    7.22
   1 -14   6  221.85    7.65
  -1 -14  -6  217.03    8.38
  -1 -14  -6  212.62    7.57
  -1 -14  -7   43.26    3.40
  -1 -14  -7   42.60    2.86
  -1 -14  -8   82.51    3.97
  -1 -14  -8   93.77    4.89
  -1 -14  -9   48.96    2.79
  -1 -14  -9   59.21    3.63
  -1 -14 -10    8.06    1.34
  -1 -14 -10    7.33    0.99
  -1 -14 -11    0.21    0.55
  -1 -14 -12    2.52    0.60
  -1 -13  14    0.45    0.36
  -1 -13  13   -0.10    0.43
  -1 -13  13   -0.17    0.37
  -1 -13  12   10.13    1.28
  -1 -13  12    9.40    1.33
  -1 -13  11   65.19    3.49
  -1 -13  11   63.38    3.77
  -1 -13  10  218.81    8.50
  -1 -13  10  230.85    7.84
  -1 -13   9   22.19    2.19
  -1 -13   9   21.67    2.43
  -1 -13   9   18.62    2.38
   1 -13  -8  169.17    6.35
  -1 -13   8  163.88    7.30
  -1 -13   8  167.31    6.58
  -1 -13   8  177.33    7.02
  -1 -13   7   28.36    2.52
  -1 -13   7   28.01    2.80
   1 -13  -7   27.52    2.34
  -1 -13   7   28.36    2.40
  -1 -13   6   12.72    1.64
  -1 -13   6    9.66    1.69
   1 -13  -6   11.20    1.53
  -1 -13   6   11.24    1.51
  -1 -13   5    3.79    0.96
  -1 -13   5    1.56    0.69
  -1 -13   5    0.76    0.95
  -1 -13   5    2.32    1.00
   1 -13  -5    2.26    0.82
   1 -13  -4  423.55   12.53
  -1 -13   4  460.34   12.39
  -1 -13   4  460.00   13.77
  -1 -13   4  459.48   14.52
  -1 -13   4  461.87   12.51
  -1 -13   3   27.52    2.87
   1 -13  -3   24.06    2.20
  -1 -13   3   30.73    2.71
  -1 -13   3   29.37    2.51
  -1 -13   3   26.99    1.99
  -1 -13   2   40.24    2.36
  -1 -13   2   43.47    3.29
  -1 -13   2   43.29    3.56
  -1 -13   2   51.60    3.25
   1 -13  -1  111.23    5.36
  -1 -13   1  109.25    5.83
  -1 -13   1  108.66    5.03
  -1 -13   1  111.36    5.42
  -1 -13   0   66.96    4.14
   1 -13   0   73.85    4.26
  -1 -13   0   75.20    4.01
   1 -13   0   70.57    2.87
  -1 -13   0   76.23    4.35
  -1 -13  -1   11.13    1.76
   1 -13   1   12.53    1.82
   1 -13   1    9.10    1.06
  -1 -13  -1   12.97    1.65
  -1 -13  -1   11.33    1.68
  -1 -13  -2    0.37    0.58
   1 -13   2    0.84    0.75
  -1 -13  -2    0.83    0.86
  -1 -13  -2    1.06    0.72
  -1 -13  -2    1.19    0.74
   1 -13   2    0.63    0.49
  -1 -13  -3   12.69    1.80
   1 -13   3    9.90    1.65
  -1 -13  -3   11.09    1.52
  -1 -13  -3   10.47    1.54
  -1 -13  -3   13.49    1.86
   1 -13   3   11.41    1.34
  -1 -13  -4   33.24    2.65
   1 -13   4   34.49    2.36
  -1 -13  -4   40.88    3.22
  -1 -13  -4   30.27    2.49
  -1 -13  -4   32.14    2.80
   1 -13   5  182.62    6.45
  -1 -13  -5  186.27    7.53
  -1 -13  -5  163.31    6.98
  -1 -13  -5  168.87    6.51
  -1 -13  -6   36.79    3.11
  -1 -13  -6   39.06    3.15
  -1 -13  -6   31.44    2.56
   1 -13   6   37.36    2.69
  -1 -13  -7    0.86    0.73
   1 -13   7    0.40    0.58
  -1 -13  -7    0.49    0.73
  -1 -13  -8   15.82    1.77
  -1 -13  -9   19.86    1.87
  -1 -13 -10   41.21    2.97
  -1 -13 -10   33.25    2.26
  -1 -13 -11   57.94    3.28
  -1 -13 -11   49.59    2.44
  -1 -13 -12  116.90    4.42
  -1 -12  14   26.64    1.65
  -1 -12  13   19.63    1.69
  -1 -12  13   16.02    1.38
  -1 -12  13   19.64    1.70
  -1 -12  12    0.79    0.68
  -1 -12  12    0.57    0.51
  -1 -12  12    0.98    0.66
  -1 -12  11  101.42    5.15
  -1 -12  11   99.58    4.38
  -1 -12  10   25.46    2.68
  -1 -12  10   23.90    2.09
  -1 -12   9   12.00    1.92
  -1 -12   9    9.26    1.58
   1 -12  -9   13.02    1.60
  -1 -12   9   14.25    2.00
   1 -12  -8   19.35    1.98
  -1 -12   8   21.46    2.24
  -1 -12   8   17.89    2.27
   1 -12  -7    8.28    1.31
  -1 -12   7    8.10    1.38
  -1 -12   7    7.06    1.52
  -1 -12   6   29.57    2.41
  -1 -12   6   27.65    2.35
  -1 -12   6   24.78    2.64
   1 -12  -6   27.53    2.31
  -1 -12   5    7.90    1.23
  -1 -12   5   12.30    1.98
  -1 -12   5    7.24    1.45
   1 -12  -5    8.49    1.30
  -1 -12   5   10.13    1.39
  -1 -12   4    4.91    1.18
   1 -12  -4    6.65    1.07
  -1 -12   4    7.69    1.17
   1 -12  -4    4.82    1.00
  -1 -12   4    6.31    1.51
  -1 -12   4    5.16    1.06
  -1 -12   3  116.94    4.44
   1 -12  -3  103.36    4.63
  -1 -12   3  112.63    5.78
  -1 -12   3  107.74    5.27
  -1 -12   3  107.98    4.56
  -1 -12   2   62.09    3.81
   1 -12  -2   57.84    3.29
  -1 -12   2   62.54    3.60
  -1 -12   2   59.69    2.85
  -1 -12   2   62.17    4.14
   1 -12  -1   42.80    1.92
  -1 -12   1   46.45    3.21
  -1 -12   1   42.96    2.89
  -1 -12   1   39.73    2.99
  -1 -12   1   41.39    2.17
   1 -12   0  161.32    6.51
  -1 -12   0  169.04    6.66
  -1 -12   0  157.68    6.15
  -1 -12   0  162.55    6.55
  -1 -12  -1    6.73    1.32
  -1 -12  -1    6.37    1.14
   1 -12   1    4.74    1.12
  -1 -12  -1    5.32    1.06
  -1 -12  -1    5.36    1.22
  -1 -12  -2  503.49   14.04
   1 -12   2  460.59   13.80
  -1 -12  -2  506.33   13.90
  -1 -12  -2  476.12   13.07
  -1 -12  -2  481.25   13.38
   1 -12   3    2.89    1.00
  -1 -12  -3    1.83    0.92
  -1 -12  -3    3.14    0.92
  -1 -12  -3    2.89    0.94
  -1 -12  -3    3.13    1.08
  -1 -12  -4  395.47   12.32
  -1 -12  -4  400.26   12.06
  -1 -12  -4  406.93   11.78
  -1 -12  -5   11.40    1.66
  -1 -12  -5   14.43    1.71
  -1 -12  -5   15.75    1.86
   1 -12   5   10.50    1.39
   1 -12   6  639.21   16.70
  -1 -12  -6  641.31   17.61
  -1 -12  -6  651.59   16.87
  -1 -12  -6  650.58   17.14
  -1 -12  -7   40.11    2.83
   1 -12   7   35.87    2.69
  -1 -12  -7   38.96    3.12
  -1 -12  -7   37.46    2.88
  -1 -12  -7   34.91    2.73
  -1 -12  -8    1.07    0.86
  -1 -12  -8    1.48    0.87
  -1 -12  -8    1.91    0.90
  -1 -12  -9   48.87    3.24
  -1 -12  -9   47.38    3.02
  -1 -12 -10    0.41    0.66
  -1 -12 -11   13.40    1.43
  -1 -12 -13    5.05    0.86
  -1 -11  15   53.40    2.18
  -1 -11  14   17.68    1.42
  -1 -11  14   19.21    1.62
  -1 -11  13   28.70    2.11
  -1 -11  13   32.77    2.37
  -1 -11  12   63.05    3.78
  -1 -11  12   57.99    3.32
  -1 -11  11   48.53    3.15
  -1 -11  11   53.23    3.74
  -1 -11  10  123.04    5.34
  -1 -11  10  120.91    6.15
  -1 -11  10  127.82    5.96
  -1 -11   9    3.98    0.99
  -1 -11   9    3.86    1.25
  -1 -11   9    3.64    1.18
  -1 -11   8    9.09    1.70
  -1 -11   8    8.14    1.24
  -1 -11   8   13.04    1.75
  -1 -11   7  259.78    9.90
  -1 -11   7  299.42    9.47
  -1 -11   6    0.36    0.67
  -1 -11   6    1.02    0.76
  -1 -11   6    0.57    0.59
  -1 -11   5   74.33    4.28
   1 -11  -5   72.54    3.45
   1 -11  -5   75.62    3.77
  -1 -11   5   79.26    3.84
  -1 -11   5   79.45    4.73
  -1 -11   4  780.32   20.17
  -1 -11   4  761.32   20.76
  -1 -11   4  778.41   19.12
   1 -11  -4  750.41   18.66
  -1 -11   3  144.76    5.41
   1 -11  -3  135.19    5.16
  -1 -11   3  166.85    5.37
  -1 -11   3  156.50    6.24
  -1 -11   3  149.81    6.56
  -1 -11   2   10.34    1.07
  -1 -11   2   12.50    1.64
  -1 -11   2   11.07    1.45
  -1 -11   2   10.64    1.67
  -1 -11   1  256.78    7.02
  -1 -11   1  248.21    8.42
  -1 -11   1  254.01    8.15
  -1 -11   0   26.39    2.27
  -1 -11   0   23.98    2.07
  -1 -11   0   25.20    1.45
  -1 -11   0   22.63    2.14
  -1 -11  -1  433.72   12.15
  -1 -11  -1  412.43   11.39
  -1 -11  -1  427.60   12.02
  -1 -11  -1  403.44   11.66
  -1 -11  -2    5.71    1.08
  -1 -11  -2    6.92    1.25
  -1 -11  -2    7.69    1.32
  -1 -11  -2    7.35    1.14
  -1 -11  -3  251.11    8.29
   1 -11   3  230.79    8.33
  -1 -11  -3  250.66    7.83
  -1 -11  -3  238.47    8.05
  -1 -11  -4   70.33    3.59
  -1 -11  -4   63.46    3.62
  -1 -11  -4   76.56    4.05
  -1 -11  -4   70.04    3.83
  -1 -11  -5   80.04    3.96
  -1 -11  -5   87.89    4.45
  -1 -11  -5   73.11    3.97
  -1 -11  -5   77.48    4.14
  -1 -11  -6  174.22    6.94
  -1 -11  -6  154.65    6.35
  -1 -11  -6  165.09    6.60
  -1 -11  -7    3.48    1.05
  -1 -11  -7    4.56    1.09
  -1 -11  -7    2.09    0.97
  -1 -11  -8   27.29    2.65
  -1 -11  -8   25.37    2.35
  -1 -11  -8   25.16    2.36
   1 -11   8   25.89    2.34
   1 -11   9    4.27    1.11
  -1 -11  -9    5.52    1.27
  -1 -11  -9    5.59    1.32
  -1 -11 -10    8.74    1.43
  -1 -11 -11  171.18    6.02
  -1 -11 -11  163.98    6.19
  -1 -11 -12    1.69    0.65
   1 -11  12    1.27    0.63
   1 -11  13   41.16    2.12
  -1 -11 -14    7.55    0.81
  -1 -10  15    2.62    0.59
  -1 -10  15    1.91    0.60
  -1 -10  15    2.81    0.62
  -1 -10  14   65.35    3.22
  -1 -10  13    0.89    0.67
  -1 -10  13    0.68    0.64
  -1 -10  12   27.89    2.58
  -1 -10  12   26.66    2.38
  -1 -10  11  170.90    6.72
  -1 -10  11  158.24    7.10
  -1 -10  10   44.77    3.62
  -1 -10  10   49.35    3.55
  -1 -10  10   49.58    3.29
  -1 -10   9  316.28   10.09
  -1 -10   9  283.47   10.40
  -1 -10   9  278.00   10.37
  -1 -10   9  289.99    9.39
  -1 -10   8    1.99    0.75
  -1 -10   8    1.33    0.75
  -1 -10   7   69.23    4.33
  -1 -10   7   70.62    3.56
   1 -10  -7   69.79    3.41
  -1 -10   6   63.83    3.93
  -1 -10   6   72.36    3.70
  -1 -10   6   61.86    4.00
   1 -10  -6   61.98    3.08
   1 -10  -5   25.31    1.86
  -1 -10   5   27.47    2.43
  -1 -10   5   29.66    2.70
  -1 -10   5   30.09    2.19
  -1 -10   4    1.09    0.58
   1 -10  -4    1.18    0.51
  -1 -10   4    1.25    0.69
  -1 -10   4    1.18    0.66
  -1 -10   3  878.56   19.46
   1 -10  -3  790.13   19.37
  -1 -10   2  187.73    5.67
  -1 -10   1  259.46    7.02
  -1 -10   1  269.05    8.41
  -1 -10   0  653.29   14.86
  -1 -10   0  675.29   16.76
  -1 -10  -1  392.64   11.10
  -1 -10  -2    3.52    0.96
  -1 -10  -3   32.13    2.32
  -1 -10  -3   36.94    2.58
  -1 -10  -3   38.52    2.61
  -1 -10  -4   88.36    4.23
  -1 -10  -4   80.74    3.91
  -1 -10  -4   82.67    4.10
  -1 -10  -5   61.87    3.60
  -1 -10  -5   70.73    3.85
  -1 -10  -5   63.43    3.54
  -1 -10  -6  332.87   10.21
  -1 -10  -6  323.43   10.08
   1 -10   7   35.27    2.56
  -1 -10  -7   33.47    2.79
  -1 -10  -7   34.66    2.75
  -1 -10  -7   31.58    2.54
  -1 -10  -8  776.27   20.34
   1 -10   8  782.49   20.09
  -1 -10  -8  807.47   20.57
  -1 -10  -9  646.19   17.76
  -1 -10  -9  653.19   17.25
   1 -10   9  636.07   16.80
  -1 -10  -9  628.76   17.03
  -1 -10 -10    7.40    1.40
  -1 -10 -11   56.46    3.39
  -1 -10 -12   34.96    2.44
   1 -10  13    8.94    1.14
  -1 -10 -13   10.76    1.11
   1 -10  14   25.25    1.53
  -1  -9  15    5.38    0.90
  -1  -9  14    9.49    1.37
  -1  -9  13   15.38    1.85
  -1  -9  13   15.49    1.83
  -1  -9  12    1.50    0.85
  -1  -9  12    0.79    0.84
  -1  -9  11   99.68    5.14
  -1  -9  11   97.13    5.30
  -1  -9  11  112.42    5.33
  -1  -9  10  249.09    8.91
  -1  -9  10  238.27    9.26
  -1  -9   9   78.48    4.81
  -1  -9   9   87.78    5.04
  -1  -9   9   96.13    4.84
  -1  -9   8  530.85   14.29
   1  -9  -8  509.88   13.10
  -1  -9   8  510.47   14.88
  -1  -9   7  186.06    6.14
   1  -9  -7  205.95    6.45
  -1  -9   7  200.05    7.79
  -1  -9   6   10.22    1.55
  -1  -9   6   10.49    1.34
   1  -9  -6   11.33    1.22
  -1  -9   6    8.96    1.01
  -1  -9   6   11.59    1.60
   1  -9  -5    4.64    0.80
  -1  -9   5    4.42    0.87
   1  -9  -4  183.57    5.74
  -1  -9   4  193.88    6.03
  -1  -9   3   13.72    1.22
   1  -9  -3   11.74    1.15
   1  -9  -2   46.83    2.32
  -1  -9   2   32.99    1.86
  -1  -9   1   15.26    1.57
  -1  -9   1    2.34    0.49
  -1  -9   0  411.82    9.91
  -1  -9   0  442.59   11.49
  -1  -9  -1 1560.05   34.69
  -1  -9  -2   17.00    1.64
  -1  -9  -3  851.18   20.46
  -1  -9  -4  944.87   21.45
  -1  -9  -4  828.01   21.15
  -1  -9  -5   40.77    2.81
  -1  -9  -5   42.99    2.45
  -1  -9  -5   37.31    2.54
  -1  -9  -5   48.82    2.98
  -1  -9  -5   45.53    2.69
  -1  -9  -6  142.03    5.87
  -1  -9  -6  163.35    6.14
  -1  -9  -6  150.29    5.73
  -1  -9  -6  149.40    5.51
  -1  -9  -7   91.82    4.53
  -1  -9  -7   75.60    4.17
  -1  -9  -7   78.03    4.05
  -1  -9  -7   79.54    3.91
   1  -9   7   77.24    3.93
   1  -9   8  381.09   11.16
  -1  -9  -8  394.63   11.90
  -1  -9  -8  385.74   11.40
  -1  -9  -8  367.57   11.56
  -1  -9  -9  105.51    5.00
  -1  -9  -9  101.44    5.04
  -1  -9  -9  105.16    5.26
   1  -9   9   99.26    4.74
  -1  -9 -10  412.90   12.40
  -1  -9 -10  408.83   11.82
  -1  -9 -11    2.41    0.96
  -1  -9 -12    2.56    0.90
  -1  -9 -13   -0.21    0.58
   1  -9  14   11.34    1.19
  -1  -9 -14    9.78    0.90
  -1  -8  16   42.63    1.86
  -1  -8  16   47.11    2.22
  -1  -8  15   47.66    2.77
  -1  -8  14  216.30    7.54
   1  -8 -14  203.32    6.35
  -1  -8  13   12.24    1.73
  -1  -8  13   10.76    1.69
  -1  -8  13    8.25    1.36
  -1  -8  13   10.49    1.39
  -1  -8  13    8.69    1.39
   1  -8 -13    5.93    1.25
   1  -8 -13   10.38    1.28
   1  -8 -12  388.79   10.61
  -1  -8  12  348.60   10.55
  -1  -8  12  355.05   10.85
  -1  -8  12  397.79   12.03
  -1  -8  12  354.47   11.08
  -1  -8  12  377.99   11.98
  -1  -8  12  344.84   11.24
  -1  -8  11  200.27    7.61
  -1  -8  11  178.41    7.37
  -1  -8  11  190.26    7.58
  -1  -8  11  195.00    8.04
  -1  -8  11  192.25    6.92
  -1  -8  11  196.16    7.37
  -1  -8  10   67.26    4.04
  -1  -8  10   69.30    3.99
  -1  -8  10   68.28    3.59
  -1  -8  10   71.57    4.07
  -1  -8  10   63.89    4.26
  -1  -8   9    9.84    1.50
  -1  -8   9    8.93    1.61
  -1  -8   9    8.28    1.54
  -1  -8   9    5.10    1.17
  -1  -8   9    6.01    1.16
   1  -8  -8   37.91    2.36
  -1  -8   8   33.98    2.63
  -1  -8   8   37.06    2.71
  -1  -8   8   33.83    2.92
  -1  -8   8   36.62    2.49
  -1  -8   8   33.82    2.52
  -1  -8   7   13.81    1.53
   1  -8  -7   14.95    1.41
  -1  -8   7   15.78    1.49
  -1  -8   7   15.58    1.55
  -1  -8   7   13.51    1.74
  -1  -8   7   16.66    1.71
  -1  -8   6  183.15    6.10
   1  -8  -6  201.81    5.97
  -1  -8   6  184.40    5.79
  -1  -8   6  188.77    6.00
  -1  -8   5  606.47   14.74
   1  -8  -5  670.35   15.08
  -1  -8   5  694.13   15.74
  -1  -8   5  612.87   14.59
  -1  -8   5  604.13   14.89
  -1  -8   4   56.27    2.66
  -1  -8   4   48.86    2.02
   1  -8  -4   51.74    2.39
  -1  -8   4   50.56    2.20
   1  -8  -3  101.83    3.57
  -1  -8   3   96.91    2.86
   1  -8  -2  134.30    4.39
  -1  -8   2  144.51    4.36
  -1  -8   1   26.60    1.43
  -1  -8   1   24.42    1.85
  -1  -8   0  597.26   13.83
  -1  -8   0  680.89   15.40
  -1  -8  -1 1663.25   36.41
  -1  -8  -2 1522.54   33.71
  -1  -8  -2 1887.23   35.86
  -1  -8  -3  720.74   15.76
  -1  -8  -3  735.02   17.25
  -1  -8  -3  677.42   16.03
  -1  -8  -4  156.32    4.71
  -1  -8  -4  139.71    4.52
  -1  -8  -4  144.81    4.94
  -1  -8  -5  344.36    9.18
  -1  -8  -5  365.82   10.16
  -1  -8  -5  340.63    9.12
  -1  -8  -5  331.05   10.06
  -1  -8  -6  215.33    6.60
  -1  -8  -6  195.45    7.17
  -1  -8  -6  198.88    6.77
  -1  -8  -6  218.22    7.25
  -1  -8  -6  204.79    6.53
  -1  -8  -6  196.68    6.79
  -1  -8  -7   90.19    4.43
  -1  -8  -7   86.47    4.43
  -1  -8  -7   82.43    3.89
  -1  -8  -7   91.65    4.21
  -1  -8  -7   86.04    4.19
  -1  -8  -7   86.73    3.99
  -1  -8  -8   61.09    3.44
  -1  -8  -8   58.40    3.40
  -1  -8  -8   64.89    3.85
  -1  -8  -8   62.39    3.80
  -1  -8  -8   61.46    3.63
  -1  -8  -8   66.78    3.70
   1  -8   8   64.72    3.51
   1  -8   9   14.17    1.68
   1  -8   9   13.87    1.79
  -1  -8  -9   15.03    1.96
  -1  -8  -9   11.16    1.65
  -1  -8  -9   13.67    1.87
  -1  -8  -9   15.96    1.89
   1  -8   9   14.64    1.59
   1  -8  10   91.50    4.46
  -1  -8 -10   93.37    4.96
  -1  -8 -10   83.55    4.55
   1  -8  10   78.12    3.89
  -1  -8 -10   80.71    3.96
  -1  -8 -10   88.92    4.52
   1  -8  10   88.41    4.55
  -1  -8 -10   79.07    4.07
  -1  -8 -11  130.31    5.90
   1  -8  11  128.17    5.26
   1  -8  11  139.37    5.96
  -1  -8 -11  138.63    5.40
  -1  -8 -11  141.12    5.60
   1  -8  12   21.70    2.13
  -1  -8 -12   27.03    2.28
  -1  -8 -12   28.69    2.20
   1  -8  12   22.24    2.13
  -1  -8 -12   23.70    2.23
  -1  -8 -12   22.95    1.93
  -1  -8 -13    4.60    0.86
  -1  -8 -13    4.17    0.94
  -1  -8 -13    2.39    0.69
  -1  -8 -14    0.11    0.42
   1  -8  15    7.53    0.90
  -1  -7  16   -0.17    0.41
  -1  -7  16    0.15    0.30
   1  -7 -15  106.90    3.98
   1  -7 -15   98.85    3.76
  -1  -7  15   90.62    3.89
  -1  -7  15  104.21    4.50
  -1  -7  15   92.61    4.07
   1  -7 -14    1.63    0.55
  -1  -7  14    1.70    0.93
  -1  -7  14    1.58    0.82
  -1  -7  14    1.59    0.71
  -1  -7  14    1.32    0.75
   1  -7 -14    0.62    0.72
  -1  -7  14    2.77    0.76
  -1  -7  13  185.31    7.42
  -1  -7  13  167.56    6.47
  -1  -7  13  168.60    7.06
  -1  -7  13  188.38    7.34
   1  -7 -13  183.70    6.48
  -1  -7  13  170.22    6.91
  -1  -7  12    7.78    1.39
  -1  -7  12    9.05    1.73
   1  -7 -12   12.66    1.66
  -1  -7  12    8.57    1.50
  -1  -7  12    9.14    1.63
  -1  -7  12   11.09    1.78
  -1  -7  12    9.87    1.76
  -1  -7  11  224.55    9.24
  -1  -7  11  244.98    8.25
  -1  -7  11  224.36    8.65
  -1  -7  11  240.87    8.67
  -1  -7  11  223.73    8.96
  -1  -7  11  261.77    9.32
  -1  -7  11  240.91    8.87
  -1  -7  11  228.38    8.45
  -1  -7  10   95.66    5.37
  -1  -7  10  106.16    5.22
  -1  -7  10  106.05    5.14
  -1  -7  10  103.62    5.45
  -1  -7  10  110.90    5.20
  -1  -7  10  103.45    4.74
  -1  -7  10  108.11    5.28
  -1  -7  10  102.22    5.39
  -1  -7   9  122.19    5.43
  -1  -7   9  125.80    5.90
  -1  -7   9  118.41    5.23
  -1  -7   9  115.54    5.25
  -1  -7   9  119.51    5.54
  -1  -7   9  128.02    5.96
  -1  -7   9  122.59    5.38
  -1  -7   9  120.80    4.94
   1  -7  -9  129.66    4.92
  -1  -7   9  111.96    5.56
  -1  -7   8    5.40    1.12
  -1  -7   8    4.93    1.03
  -1  -7   8    6.26    1.33
   1  -7  -8    6.99    1.01
  -1  -7   8    6.67    1.17
  -1  -7   7  297.06    9.15
   1  -7  -7  307.22    8.42
  -1  -7   7  311.09    8.89
  -1  -7   7  301.26    9.10
  -1  -7   7  308.41    9.81
  -1  -7   7  303.76    9.07
  -1  -7   6  232.32    6.97
   1  -7  -6  221.37    6.49
  -1  -7   6  232.70    6.76
  -1  -7   6  228.07    7.11
  -1  -7   6  224.49    7.06
  -1  -7   5  438.60   11.06
   1  -7  -5  456.82   10.90
  -1  -7   5  446.35   10.89
  -1  -7   5  433.50   11.19
   1  -7  -4  365.74    8.97
  -1  -7   4  342.67    9.18
  -1  -7   4  363.70    8.77
  -1  -7   4  359.52    9.03
  -1  -7   4  361.81    8.92
  -1  -7   3  984.92   20.62
  -1  -7   3  938.88   20.82
   1  -7  -3  980.87   21.11
  -1  -7   3  948.93   21.22
  -1  -7   3  941.50   20.70
   1  -7  -2  152.79    4.45
  -1  -7   2  150.58    4.40
  -1  -7   2  146.92    3.83
  -1  -7   2  150.35    3.77
  -1  -7   1    7.11    0.69
  -1  -7   1    5.67    0.88
  -1  -7   0  326.38    7.61
  -1  -7   0  290.56    6.30
  -1  -7  -1 1029.93   21.48
  -1  -7  -1  992.84   21.71
  -1  -7  -2  419.42   10.33
  -1  -7  -2  387.99    9.32
  -1  -7  -2  387.36    9.04
  -1  -7  -2  388.26    9.08
  -1  -7  -3 2019.99   42.80
  -1  -7  -3 1982.90   41.71
  -1  -7  -3 1986.95   41.76
  -1  -7  -3 1951.77   42.14
  -1  -7  -4  299.04    8.45
  -1  -7  -4  296.91    7.81
  -1  -7  -4  287.11    7.76
  -1  -7  -5   34.36    2.05
  -1  -7  -5   34.85    2.08
  -1  -7  -5   39.91    2.46
  -1  -7  -6   26.30    2.02
  -1  -7  -6   29.25    2.32
  -1  -7  -6   29.19    2.03
  -1  -7  -6   24.04    1.85
  -1  -7  -6   30.27    2.25
  -1  -7  -7  526.16   13.54
  -1  -7  -7  480.07   13.46
  -1  -7  -7  493.24   13.77
  -1  -7  -7  487.26   13.92
  -1  -7  -7  524.70   13.94
  -1  -7  -7  489.70   13.41
  -1  -7  -7  541.91   13.67
  -1  -7  -8    0.77    0.59
  -1  -7  -8    1.06    0.76
  -1  -7  -8    0.47    0.50
   1  -7   8    1.29    0.63
  -1  -7  -8    0.42    0.61
  -1  -7  -8    0.29    0.49
   1  -7   8    0.91    0.64
  -1  -7  -8    0.32    0.55
   1  -7   9    0.34    0.55
  -1  -7  -9    0.60    0.58
  -1  -7  -9    2.07    0.93
  -1  -7  -9    1.38    0.71
  -1  -7  -9    2.40    0.95
  -1  -7  -9    1.29    0.86
  -1  -7  -9    1.30    0.79
   1  -7   9    1.35    0.67
  -1  -7  -9    1.06    0.67
  -1  -7 -10    1.02    0.69
  -1  -7 -10    0.27    0.55
   1  -7  10    0.46    0.81
  -1  -7 -10    0.80    0.63
  -1  -7 -10    0.12    0.65
   1  -7  10    0.18    0.57
   1  -7  10    0.27    0.71
   1  -7  10    0.97    0.67
  -1  -7 -10    0.10    0.74
  -1  -7 -10    0.38    0.67
  -1  -7 -11   13.03    1.65
   1  -7  11   16.14    1.80
   1  -7  11   16.59    1.88
  -1  -7 -11   18.76    2.04
  -1  -7 -11    8.56    1.64
   1  -7  11   14.91    2.00
  -1  -7 -11   10.96    1.60
  -1  -7 -11   16.98    2.14
  -1  -7 -12   33.57    2.59
   1  -7  12   33.69    2.50
   1  -7  12   34.94    2.82
  -1  -7 -12   40.29    2.83
  -1  -7 -12   30.17    2.73
  -1  -7 -12   34.19    2.49
   1  -7  13   16.04    1.82
  -1  -7 -13   19.62    1.87
  -1  -7 -13   19.49    1.73
  -1  -7 -13   15.94    1.84
   1  -7  13   17.56    1.88
  -1  -7 -13   19.32    1.80
   1  -7  13   18.26    1.71
  -1  -7 -14    0.49    0.41
  -1  -7 -14    0.46    0.45
  -1  -7 -14    0.74    0.54
   1  -7  14   -0.07    0.63
   1  -7  14   -0.07    0.63
   1  -7  15    9.91    1.12
  -1  -6  16   38.27    2.32
  -1  -6  16   33.64    1.98
   1  -6 -16   36.96    1.96
   1  -6 -16   33.70    1.83
  -1  -6  16   31.42    2.02
  -1  -6  16   39.44    1.87
  -1  -6  15   21.05    2.03
   1  -6 -15   18.83    1.96
  -1  -6  15   25.70    2.20
  -1  -6  15   21.13    1.98
  -1  -6  15   23.60    1.95
   1  -6 -15   23.38    1.83
  -1  -6  15   21.54    1.82
  -1  -6  14    5.03    1.23
   1  -6 -14    5.21    1.30
  -1  -6  14    5.01    1.27
  -1  -6  14    3.91    0.96
  -1  -6  14    4.36    1.18
   1  -6 -14    5.34    1.11
  -1  -6  14    4.43    1.12
  -1  -6  13    1.25    0.91
  -1  -6  13    2.69    1.02
  -1  -6  13    2.27    1.13
  -1  -6  13    1.38    0.87
   1  -6 -13    3.23    0.99
  -1  -6  12  721.08   18.49
  -1  -6  12  654.73   19.95
  -1  -6  12  663.76   19.62
  -1  -6  12  657.91   18.17
  -1  -6  12  742.71   19.15
  -1  -6  12  699.16   19.31
  -1  -6  12  745.23   19.38
  -1  -6  12  655.69   19.09
  -1  -6  11  105.99    5.54
  -1  -6  11  108.89    5.66
  -1  -6  11  117.31    5.70
  -1  -6  11  110.34    5.19
  -1  -6  11  114.46    5.23
  -1  -6  11  101.21    5.91
  -1  -6  11   99.09    5.68
  -1  -6  11  111.37    5.71
  -1  -6  10  147.22    6.96
  -1  -6  10  149.80    6.56
  -1  -6  10  153.42    6.10
   1  -6 -10  167.02    5.94
  -1  -6  10  156.66    6.57
  -1  -6  10  149.27    6.52
  -1  -6  10  149.40    6.67
  -1  -6  10  152.26    6.20
  -1  -6  10  146.73    6.78
   1  -6  -9   60.30    3.12
  -1  -6   9   53.44    3.41
  -1  -6   9   50.72    3.62
  -1  -6   9   53.89    3.67
  -1  -6   9   58.00    3.28
  -1  -6   9   58.99    3.66
  -1  -6   9   58.63    3.76
  -1  -6   9   61.34    3.62
  -1  -6   9   59.74    3.43
  -1  -6   8  500.78   14.07
  -1  -6   8  486.10   14.03
  -1  -6   8  493.07   13.36
  -1  -6   8  504.47   13.51
  -1  -6   8  517.00   13.99
  -1  -6   8  461.86   13.97
   1  -6  -8  508.91   12.76
  -1  -6   8  501.65   13.61
  -1  -6   8  519.27   13.60
  -1  -6   7 1053.64   24.77
   1  -6  -7 1057.65   23.49
  -1  -6   7 1075.03   24.61
  -1  -6   7 1034.92   24.12
  -1  -6   7  994.77   24.01
  -1  -6   6   25.80    1.88
  -1  -6   6   24.86    1.73
  -1  -6   6   23.54    1.83
   1  -6  -6   25.68    1.60
  -1  -6   6   23.83    1.76
  -1  -6   5  811.61   18.51
  -1  -6   5  802.57   18.24
   1  -6  -5  805.03   17.98
  -1  -6   5  797.47   18.62
   1  -6  -4  266.02    6.78
  -1  -6   4  270.09    7.03
  -1  -6   4  260.70    6.82
  -1  -6   4  262.22    7.11
  -1  -6   3  409.44    9.56
   1  -6  -3  418.97    9.59
  -1  -6   3  415.45    9.42
  -1  -6   3  401.45    9.63
   1  -6  -2  759.58   17.00
  -1  -6   2  803.96   16.66
  -1  -6   2  798.17   16.81
  -1  -6   2  772.20   16.76
   1  -6  -1   12.48    0.93
  -1  -6   1   11.66    0.84
  -1  -6   1   13.66    0.75
  -1  -6   1   13.65    1.18
  -1  -6   1   13.65    0.69
  -1  -6   0  550.34   12.32
  -1  -6   0  557.63   12.51
  -1  -6   0  575.25   12.17
  -1  -6  -1  779.57   17.30
  -1  -6  -1  740.72   16.18
  -1  -6  -1  758.17   16.14
  -1  -6  -1  740.14   16.35
  -1  -6  -2   46.61    2.29
  -1  -6  -2   52.54    2.14
  -1  -6  -2   45.93    1.86
  -1  -6  -2   50.93    1.95
  -1  -6  -3  656.88   14.65
  -1  -6  -3  630.00   15.13
  -1  -6  -3  635.36   14.60
  -1  -6  -4  238.30    6.61
  -1  -6  -4  224.49    6.85
  -1  -6  -4  237.99    6.60
  -1  -6  -5 1111.54   24.70
  -1  -6  -5 1073.72   24.95
  -1  -6  -6   71.85    3.45
  -1  -6  -6   62.62    3.41
  -1  -6  -7  149.23    5.60
  -1  -6  -7  139.87    5.81
  -1  -6  -7  138.36    5.44
  -1  -6  -7  137.16    5.71
  -1  -6  -7  157.76    5.82
  -1  -6  -8   67.21    3.71
  -1  -6  -8   63.94    3.83
  -1  -6  -8   68.98    3.46
  -1  -6  -8   71.45    4.12
   1  -6   8   60.10    3.27
  -1  -6  -8   67.63    3.81
   1  -6   9   48.93    3.02
  -1  -6  -9   40.98    3.05
  -1  -6  -9   40.96    3.27
  -1  -6  -9   41.52    3.06
  -1  -6  -9   50.33    3.42
  -1  -6  -9   46.85    2.93
   1  -6   9   48.17    2.93
  -1  -6  -9   46.01    3.25
  -1  -6 -10   76.45    4.37
  -1  -6 -10   66.68    4.16
  -1  -6 -10   78.64    4.03
  -1  -6 -10   86.18    4.87
  -1  -6 -10   79.84    4.47
   1  -6  10   62.29    3.55
   1  -6  10   72.16    3.93
   1  -6  11   25.36    2.25
   1  -6  11   20.08    2.55
  -1  -6 -11   22.96    2.47
  -1  -6 -11   25.64    2.56
   1  -6  11   19.72    2.01
  -1  -6 -11   23.86    2.56
   1  -6  11   23.96    2.56
  -1  -6 -11   21.37    2.32
  -1  -6 -11   25.32    2.39
  -1  -6 -11   24.47    2.22
  -1  -6 -12   15.03    2.06
  -1  -6 -12   16.57    1.85
  -1  -6 -12   19.69    2.06
   1  -6  12   19.47    2.28
  -1  -6 -12   19.35    2.09
   1  -6  12   18.27    1.98
   1  -6  13   53.28    3.18
  -1  -6 -13   58.80    3.41
   1  -6  13   58.18    3.67
  -1  -6 -13   55.72    3.20
  -1  -6 -13   52.43    3.57
  -1  -6 -13   66.29    3.50
   1  -6  13   52.17    3.45
  -1  -6 -14    8.54    1.35
   1  -6  14    9.68    1.22
   1  -6  14    8.73    1.31
  -1  -6 -14   10.12    1.31
  -1  -6 -14   12.04    1.34
  -1  -6 -14   10.58    1.28
   1  -6  14    8.15    1.35
  -1  -6 -15   19.60    1.42
   1  -6  15   19.26    1.49
  -1  -6 -15   15.32    1.40
  -1  -6 -15   22.42    1.39
  -1  -6 -15   20.96    1.43
   1  -6  15   17.21    1.53
   1  -5 -16    6.81    1.12
  -1  -5  16    8.97    1.14
  -1  -5  16    9.99    1.13
   1  -5 -16   11.85    1.19
  -1  -5  16    9.95    1.23
  -1  -5  16    9.51    0.94
   1  -5 -16   11.49    1.23
  -1  -5  16   10.46    1.32
   1  -5 -15   59.91    3.77
  -1  -5  15   62.53    3.38
  -1  -5  15   65.32    3.83
  -1  -5  15   67.41    3.77
  -1  -5  15   66.29    3.62
  -1  -5  15   62.13    3.63
   1  -5 -15   73.60    3.54
  -1  -5  14   17.87    2.19
  -1  -5  14   19.53    2.32
   1  -5 -14   18.87    1.95
  -1  -5  14   17.59    1.97
  -1  -5  14   17.73    2.12
  -1  -5  13  134.51    6.60
  -1  -5  13  137.28    6.53
  -1  -5  13  127.66    5.92
   1  -5 -13  145.38    5.95
  -1  -5  13  136.68    6.24
  -1  -5  12  359.10   12.93
  -1  -5  12  387.44   12.30
  -1  -5  12  401.88   12.77
  -1  -5  12  351.25   11.21
  -1  -5  12  389.17   12.77
  -1  -5  12  402.19   12.95
  -1  -5  12  371.02   13.40
  -1  -5  12  375.48   11.84
  -1  -5  11   22.87    2.29
  -1  -5  11   23.77    2.82
  -1  -5  11   24.33    2.75
   1  -5 -11   22.31    2.06
  -1  -5  11   18.42    2.35
  -1  -5  11   22.49    2.41
  -1  -5  11   25.59    2.66
  -1  -5  11   28.04    2.81
  -1  -5  11   19.57    2.06
  -1  -5  10  483.20   13.51
  -1  -5  10  482.98   14.23
  -1  -5  10  480.47   14.04
  -1  -5  10  458.58   13.14
  -1  -5  10  468.46   14.88
  -1  -5  10  480.42   14.32
   1  -5 -10  481.52   12.89
  -1  -5  10  470.82   14.64
  -1  -5  10  486.03   14.20
  -1  -5   9    7.06    1.37
  -1  -5   9    8.94    1.54
  -1  -5   9    8.89    1.56
   1  -5  -9    7.72    1.09
  -1  -5   9    6.74    1.30
  -1  -5   9    7.94    1.22
  -1  -5   9    5.66    1.12
  -1  -5   9    8.61    1.45
  -1  -5   9    5.72    1.24
   1  -5  -8  205.40    6.27
  -1  -5   8  196.27    6.97
  -1  -5   8  214.02    7.63
  -1  -5   8  192.96    7.19
  -1  -5   8  213.52    7.29
  -1  -5   8  188.08    6.54
  -1  -5   8  186.51    7.12
   1  -5  -7  242.89    6.79
  -1  -5   7  237.78    7.42
  -1  -5   7  237.52    7.84
  -1  -5   7  222.80    7.04
   1  -5  -6 2785.86   57.58
  -1  -5   6 2807.65   58.31
  -1  -5   6 2841.49   58.88
  -1  -5   5    1.45    0.47
   1  -5  -5    0.50    0.33
  -1  -5   5    0.75    0.44
  -1  -5   5    0.40    0.35
  -1  -5   5    0.69    0.37
  -1  -5   4 1130.31   24.56
  -1  -5   4 1123.48   24.71
   1  -5  -4 1110.15   24.03
  -1  -5   4 1136.56   24.36
  -1  -5   3    8.17    0.80
  -1  -5   3    7.18    0.71
  -1  -5   3    7.68    0.69
   1  -5  -3    8.62    0.69
  -1  -5   2   12.76    0.89
  -1  -5   2   12.94    0.90
  -1  -5   2   13.76    0.89
   1  -5  -2   14.28    0.86
  -1  -5   2   13.96    0.84
   1  -5  -1 1438.45   31.90
  -1  -5   1 1529.57   31.73
  -1  -5   1 1574.47   31.68
  -1  -5   1 1578.43   31.57
  -1  -5   1 1533.25   31.87
  -1  -5   1 1459.37   31.87
  -1  -5   0 3293.93   66.75
  -1  -5   0 3387.36   67.49
  -1  -5   0 3323.15   66.54
  -1  -5  -2   97.94    3.09
  -1  -5  -2  100.28    3.44
  -1  -5  -2   99.92    3.09
  -1  -5  -3  411.10   10.71
  -1  -5  -3  438.54   10.52
  -1  -5  -4  195.73    6.07
  -1  -5  -4  215.73    6.07
  -1  -5  -5  139.82    4.80
  -1  -5  -5  133.87    4.77
  -1  -5  -6 1353.82   28.47
  -1  -5  -6 1415.40   28.69
  -1  -5  -7    1.49    0.64
  -1  -5  -7    0.72    0.60
  -1  -5  -7    1.03    0.59
   1  -5   7    1.48    0.42
  -1  -5  -7    2.28    0.69
  -1  -5  -8  126.63    5.09
  -1  -5  -8  126.93    5.61
  -1  -5  -8  119.13    5.34
  -1  -5  -8  132.19    5.96
   1  -5   9   53.54    3.27
  -1  -5  -9   49.62    3.69
   1  -5   9   46.68    2.83
  -1  -5  -9   59.07    3.60
  -1  -5  -9   54.57    3.23
  -1  -5  -9   50.13    3.40
   1  -5  10 1052.95   26.99
  -1  -5 -10 1305.21   29.12
  -1  -5 -10 1176.51   27.94
  -1  -5 -10 1230.73   29.50
  -1  -5 -10 1153.69   28.67
  -1  -5 -10 1238.25   28.97
   1  -5  10 1170.69   28.18
  -1  -5 -11    2.15    0.95
   1  -5  11    3.50    1.20
   1  -5  11    2.28    0.80
  -1  -5 -11    0.39    0.60
  -1  -5 -11    0.73    0.78
  -1  -5 -11    1.90    0.95
  -1  -5 -11    1.06    0.79
   1  -5  11    5.36    1.25
   1  -5  11    3.60    1.04
  -1  -5 -12  138.15    6.68
   1  -5  12  135.34    6.43
  -1  -5 -12  142.94    5.96
   1  -5  12  140.73    5.98
  -1  -5 -13    1.29    0.77
   1  -5  13    1.92    0.87
  -1  -5 -13    2.86    1.07
  -1  -5 -13    2.63    0.98
  -1  -5 -13    1.43    0.77
   1  -5  13    2.67    1.13
   1  -5  14  141.36    6.02
  -1  -5 -14  145.90    6.20
  -1  -5 -14  157.03    5.76
  -1  -5 -14  160.29    5.96
   1  -5  14  153.44    5.68
   1  -5  14  146.70    5.99
   1  -5  15    1.24    0.57
  -1  -5 -15    2.11    0.73
   1  -5  15    2.18    0.78
   1  -5  15    2.99    0.79
  -1  -5 -15    3.83    0.80
  -1  -5 -15    3.44    0.68
  -1  -5 -15    3.08    0.73
   1  -5  16    0.04    0.35
  -1  -4  17   89.09    3.19
   1  -4 -17   80.72    2.91
  -1  -4  17   79.68    2.91
  -1  -4  17   74.17    2.75
   1  -4 -17   85.12    2.89
   1  -4 -16   10.35    1.22
  -1  -4  16   10.88    1.32
  -1  -4  16   10.09    1.24
  -1  -4  16    8.60    1.29
  -1  -4  16   10.04    1.40
   1  -4 -16    8.11    1.30
  -1  -4  16    9.26    0.90
   1  -4 -15   43.47    3.30
  -1  -4  15   49.22    2.65
  -1  -4  15   45.46    2.98
  -1  -4  15   39.91    3.14
  -1  -4  15   43.16    3.06
   1  -4 -15   45.81    2.90
  -1  -4  15   42.11    3.11
   1  -4 -14   30.73    2.51
  -1  -4  14   24.54    2.64
  -1  -4  14   28.57    2.54
  -1  -4  14   28.22    2.72
  -1  -4  13   22.26    2.55
   1  -4 -13   20.09    2.46
  -1  -4  13   17.04    2.53
  -1  -4  13   19.96    2.32
  -1  -4  13   19.09    2.77
  -1  -4  13   23.14    2.68
  -1  -4  13   23.17    2.37
  -1  -4  13   20.15    2.53
  -1  -4  12   12.68    1.88
  -1  -4  12   10.37    1.52
  -1  -4  12   14.37    2.13
  -1  -4  12   11.82    1.81
  -1  -4  12   12.02    2.14
  -1  -4  12   14.62    2.17
  -1  -4  12   11.20    1.95
  -1  -4  12    8.56    1.94
  -1  -4  11    0.14    0.73
  -1  -4  11    0.17    0.81
  -1  -4  11    0.64    0.71
  -1  -4  11    0.55    0.60
  -1  -4  11    0.70    0.72
   1  -4 -11    0.47    0.50
  -1  -4  11    0.38    0.58
  -1  -4  11    2.73    1.11
  -1  -4  11    0.48    0.56
  -1  -4  10   90.69    4.96
  -1  -4  10   85.86    4.80
   1  -4 -10   85.46    4.02
  -1  -4  10   84.59    4.65
  -1  -4  10   84.71    4.39
  -1  -4  10   84.79    4.31
  -1  -4  10   93.35    5.36
  -1  -4  10   94.66    5.01
  -1  -4  10   92.28    5.24
  -1  -4  10   82.62    4.09
   1  -4  -9   41.04    2.50
  -1  -4   9   41.69    2.80
  -1  -4   9   43.98    3.35
  -1  -4   9   45.31    3.19
  -1  -4   9   48.12    3.32
  -1  -4   9   37.13    2.86
  -1  -4   9   41.32    2.61
  -1  -4   9   40.34    2.72
  -1  -4   8  649.51   15.94
  -1  -4   8  602.14   15.35
  -1  -4   8  548.50   14.18
   1  -4  -8  554.49   13.92
  -1  -4   8  512.80   14.30
  -1  -4   8  586.74   15.22
  -1  -4   7   59.38    2.82
  -1  -4   7   65.87    3.55
   1  -4  -7   56.53    2.60
  -1  -4   6  282.71    7.90
   1  -4  -6  296.41    7.59
  -1  -4   5    2.86    0.63
  -1  -4   5    4.71    0.71
  -1  -4   5    3.51    0.60
   1  -4  -5    3.41    0.52
  -1  -4   4   81.38    3.07
  -1  -4   4   83.06    2.91
   1  -4  -4   76.20    2.51
  -1  -4   4   77.53    2.79
  -1  -4   4   86.25    3.08
  -1  -4   3  113.43    3.53
  -1  -4   3  118.21    3.44
  -1  -4   3  117.11    3.64
   1  -4  -3  111.15    3.11
  -1  -4   2 2652.92   53.69
  -1  -4   2 2642.22   53.52
  -1  -4   2 2688.04   53.79
   1  -4  -2 2573.25   53.25
  -1  -4   0   68.43    2.10
  -1  -4   0   64.70    2.16
  -1  -4   0   65.17    2.21
  -1  -4   0   71.43    2.17
  -1  -4   0   61.21    2.00
  -1  -4   0   69.74    2.05
  -1  -4  -2   92.41    2.90
  -1  -4  -2   86.29    2.86
  -1  -4  -3 1381.60   28.48
  -1  -4  -3 1257.32   28.38
  -1  -4  -4  125.11    4.28
  -1  -4  -4  141.30    4.53
  -1  -4  -5    3.13    0.67
  -1  -4  -5    2.58    0.66
  -1  -4  -6  134.31    4.90
   1  -4   6  124.18    4.26
  -1  -4  -7   41.58    2.68
  -1  -4  -7   32.54    2.30
   1  -4   7   28.96    1.72
  -1  -4  -7   33.39    2.35
  -1  -4  -7   41.10    2.69
  -1  -4  -8  259.58    8.35
  -1  -4  -8  270.68    8.91
  -1  -4  -8  282.35    8.74
  -1  -4  -8  261.94    8.81
  -1  -4  -9  282.47    8.92
  -1  -4  -9  294.89    9.67
  -1  -4  -9  304.85    9.43
   1  -4  10  100.50    4.30
  -1  -4 -10  107.69    5.20
  -1  -4 -10   93.67    4.74
  -1  -4 -10   89.27    4.97
  -1  -4 -10   86.78    5.27
   1  -4  10   96.61    4.84
  -1  -4 -11    2.06    0.98
  -1  -4 -11    2.17    0.94
  -1  -4 -11    1.22    1.04
   1  -4  11    3.51    1.09
  -1  -4 -11    2.43    1.00
  -1  -4 -11    3.13    1.07
  -1  -4 -12   21.75    2.51
  -1  -4 -12   24.51    2.75
   1  -4  12   23.33    2.59
  -1  -4 -12   18.05    2.32
  -1  -4 -12   22.38    2.43
  -1  -4 -12   22.27    2.23
   1  -4  12   19.26    2.61
   1  -4  12   21.72    2.20
  -1  -4 -13  285.56    9.44
   1  -4  13  267.66    9.66
  -1  -4 -13  270.72    8.93
  -1  -4 -13  266.14    9.90
   1  -4  13  248.65    8.80
  -1  -4 -14   30.21    2.68
  -1  -4 -14   26.16    2.08
   1  -4  14   23.99    2.08
   1  -4  14   28.09    2.53
  -1  -4 -14   28.23    2.37
  -1  -4 -14   28.93    2.30
   1  -4  14   30.50    2.57
   1  -4  15    1.58    0.71
  -1  -4 -15    2.16    0.76
  -1  -4 -15    2.07    0.70
  -1  -4 -15    1.67    0.75
   1  -4  15    1.58    0.66
   1  -4  15    1.67    0.76
  -1  -4 -15    2.56    0.64
   1  -4  16   17.46    1.20
   1  -4  16   20.75    1.35
  -1  -4 -16   21.26    1.31
  -1  -4 -16   20.55    1.32
  -1  -3  17    8.88    1.09
   1  -3 -17    8.11    1.04
  -1  -3  17   10.02    1.04
  -1  -3  17    8.93    0.96
   1  -3 -17   10.73    1.02
   1  -3 -17    9.79    1.04
  -1  -3  17   10.09    1.03
  -1  -3  17    9.36    1.07
  -1  -3  16   11.50    1.44
  -1  -3  16   12.65    1.46
  -1  -3  16   13.52    1.51
  -1  -3  16   12.42    1.62
  -1  -3  16   13.73    1.61
   1  -3 -16   10.62    1.57
   1  -3 -16   15.96    1.55
  -1  -3  15   38.28    2.89
  -1  -3  15   38.34    3.13
  -1  -3  15   35.28    2.22
  -1  -3  15   36.93    2.98
   1  -3 -15   45.39    2.91
  -1  -3  15   38.10    2.82
   1  -3 -15   44.91    3.50
  -1  -3  14   93.41    4.99
  -1  -3  14   95.25    5.51
  -1  -3  14   97.16    5.45
  -1  -3  13   13.47    2.38
  -1  -3  13   14.00    2.30
  -1  -3  13   13.22    1.92
  -1  -3  13   16.18    2.34
  -1  -3  13   13.55    2.16
  -1  -3  13   17.01    2.32
  -1  -3  12  646.65   17.49
  -1  -3  12  625.27   17.59
   1  -3 -12  644.10   16.84
  -1  -3  12  637.04   18.66
  -1  -3  12  595.30   19.16
  -1  -3  12  649.47   17.84
  -1  -3  12  616.38   18.24
  -1  -3  12  618.80   19.15
  -1  -3  12  667.59   18.75
  -1  -3  11   55.69    3.54
  -1  -3  11   58.01    4.12
  -1  -3  11   53.48    4.31
  -1  -3  11   54.69    4.28
  -1  -3  11   52.65    3.14
  -1  -3  11   51.44    3.98
  -1  -3  11   52.43    3.62
   1  -3 -11   58.26    3.37
  -1  -3  11   53.46    3.67
  -1  -3  11   49.07    3.85
  -1  -3  10  179.40    7.01
   1  -3 -10  188.33    6.57
  -1  -3  10  189.53    8.18
  -1  -3  10  187.11    6.89
  -1  -3  10  185.78    6.44
  -1  -3  10  185.82    7.27
  -1  -3  10  179.34    7.57
  -1  -3  10  189.93    7.76
  -1  -3   9  537.27   14.88
  -1  -3   9  561.31   15.11
  -1  -3   9  569.36   15.49
  -1  -3   9  595.19   14.61
   1  -3  -9  582.79   14.51
  -1  -3   9  600.43   16.12
  -1  -3   9  578.24   16.62
   1  -3  -8  292.02    8.27
  -1  -3   8  308.85    9.53
  -1  -3   8  289.22    8.70
  -1  -3   8  302.76    9.83
  -1  -3   8  304.76    8.50
   1  -3  -7 2010.56   43.72
  -1  -3   7 2133.08   45.61
  -1  -3   7 2069.55   43.99
   1  -3  -6  212.34    5.91
  -1  -3   6  226.44    7.06
  -1  -3   6  223.02    6.18
  -1  -3   5   64.33    2.54
   1  -3  -5   65.02    2.36
  -1  -3   4  998.53   21.65
  -1  -3   4  995.05   21.32
   1  -3  -4  963.03   20.66
  -1  -3   4  945.59   21.11
  -1  -3   3 2319.33   45.95
  -1  -3   3 2157.62   45.54
  -1  -3   3 2219.45   45.77
  -1  -3   3 2124.86   45.41
   1  -3  -3 2176.39   45.00
   1  -3  -2 4341.59   88.34
  -1  -3   2 4349.02   88.95
  -1  -3   2 4339.27   89.04
  -1  -3   1 1161.64   23.31
  -1  -3   1 1107.19   23.08
  -1  -3   1 1139.56   23.32
  -1  -3   1 1139.80   23.23
  -1  -3   1 1122.37   23.04
  -1  -3   1 1063.73   23.00
   1  -3  -1 1033.13   22.66
  -1  -3  -2 1873.49   38.80
  -1  -3  -2 1826.20   38.75
  -1  -3  -3  577.18   13.03
  -1  -3  -3  540.31   12.83
  -1  -3  -4   89.58    3.43
  -1  -3  -4   91.82    3.30
  -1  -3  -5  365.93    9.34
  -1  -3  -5  312.79    8.76
  -1  -3  -6  337.76    9.23
  -1  -3  -6  354.78    9.68
  -1  -3  -7  158.46    5.60
  -1  -3  -7  165.13    5.73
  -1  -3  -7  149.94    5.79
  -1  -3  -7  162.72    6.04
  -1  -3  -8  231.71    7.87
   1  -3   8  198.80    6.02
  -1  -3  -8  243.61    8.11
   1  -3   8  197.76    6.72
  -1  -3  -8  236.70    7.56
  -1  -3  -8  231.84    7.42
  -1  -3  -9    5.62    1.17
   1  -3   9    6.18    1.00
  -1  -3  -9    7.35    1.33
  -1  -3  -9    5.88    1.26
   1  -3  10    8.55    1.48
   1  -3  10    7.30    1.08
  -1  -3 -10    8.30    1.47
  -1  -3 -10   10.69    1.61
  -1  -3 -10   10.84    1.95
  -1  -3 -10   11.30    1.81
  -1  -3 -11   64.75    4.07
  -1  -3 -11   61.23    3.79
   1  -3  11   63.90    3.91
  -1  -3 -11   51.80    3.89
  -1  -3 -11   56.09    4.35
  -1  -3 -12   99.99    5.77
   1  -3  12  101.00    5.06
  -1  -3 -12   87.91    5.21
  -1  -3 -12   94.84    4.87
  -1  -3 -12   88.21    5.18
   1  -3  12   82.74    5.50
  -1  -3 -12   85.82    4.91
   1  -3  12  105.41    5.64
   1  -3  13   23.16    2.52
  -1  -3 -13   17.75    2.37
  -1  -3 -13   21.68    2.19
   1  -3  13   21.29    2.17
   1  -3  14   20.78    2.24
  -1  -3 -14   20.47    2.36
  -1  -3 -14   29.53    2.21
   1  -3  14   21.24    2.09
  -1  -3 -14   23.83    2.23
   1  -3  14   23.27    2.36
  -1  -3 -14   25.32    2.22
  -1  -3 -15   14.48    1.51
   1  -3  15   12.89    1.42
   1  -3  15   13.23    1.62
  -1  -3 -15   15.74    1.81
  -1  -3 -15   18.14    1.48
  -1  -3 -15   15.64    1.61
   1  -3  15   12.66    1.61
  -1  -3 -16    1.26    0.49
   1  -3  16    0.89    0.47
   1  -3  16    2.08    0.57
  -1  -3 -16    0.82    0.49
  -1  -3 -16    1.19    0.51
   1  -3  16    1.11    0.59
  -1  -3 -16    0.97    0.51
   1  -3  16    1.26    0.54
  -1  -2  17   23.43    1.73
  -1  -2  17   21.84    1.49
   1  -2 -17   26.03    1.64
  -1  -2  17   20.32    1.50
  -1  -2  17   27.03    1.90
  -1  -2  17   24.28    1.67
   1  -2 -17   19.91    1.71
   1  -2 -17   26.23    1.73
  -1  -2  16   25.81    2.27
   1  -2 -16   32.33    2.22
   1  -2 -16   26.78    2.46
  -1  -2  16   25.13    2.15
  -1  -2  16   26.69    2.11
  -1  -2  16   25.67    2.06
  -1  -2  16   26.64    2.35
  -1  -2  15    8.81    1.09
  -1  -2  15    9.78    1.70
  -1  -2  15   10.34    1.54
   1  -2 -15   10.68    1.48
  -1  -2  15    9.70    1.59
  -1  -2  15    9.40    1.51
  -1  -2  14   49.52    3.90
  -1  -2  14   54.24    3.74
   1  -2 -14   59.75    3.70
  -1  -2  14   52.74    4.06
  -1  -2  13    6.27    1.43
  -1  -2  13    7.11    1.59
  -1  -2  13    5.52    1.59
  -1  -2  13    6.61    1.72
  -1  -2  13    7.48    1.72
  -1  -2  13    9.16    1.53
  -1  -2  13    5.31    1.47
  -1  -2  12   13.56    2.36
  -1  -2  12   11.48    2.13
   1  -2 -12   10.38    1.53
  -1  -2  12   10.69    1.72
  -1  -2  12   11.40    2.02
  -1  -2  12    8.74    1.76
  -1  -2  12   10.44    1.74
  -1  -2  12    9.42    1.54
  -1  -2  12   12.64    2.10
  -1  -2  11   95.29    5.97
   1  -2 -11  112.42    4.97
  -1  -2  11  119.60    5.62
  -1  -2  11  110.88    5.44
  -1  -2  11  102.85    5.76
  -1  -2  11  101.92    5.73
  -1  -2  11  115.57    5.26
  -1  -2  11  103.78    4.48
  -1  -2  10    1.16    0.84
  -1  -2  10    1.40    0.72
  -1  -2  10    1.76    0.79
   1  -2 -10    1.27    0.62
  -1  -2  10    1.22    0.68
  -1  -2  10    0.75    0.85
  -1  -2  10    1.77    0.89
  -1  -2  10    2.00    0.69
   1  -2  -9   53.90    2.86
  -1  -2   9   56.91    2.82
  -1  -2   9   45.08    2.87
  -1  -2   9   54.75    3.81
  -1  -2   9   50.83    3.13
  -1  -2   9   49.33    3.46
  -1  -2   9   43.77    3.01
  -1  -2   8   22.23    1.83
  -1  -2   8   27.79    2.32
  -1  -2   8   29.21    2.52
  -1  -2   8   24.90    1.72
  -1  -2   7  215.29    6.16
  -1  -2   7  212.35    7.34
  -1  -2   6 1139.53   24.76
  -1  -2   6 1131.99   26.07
  -1  -2   5    4.38    0.78
  -1  -2   5   46.73    1.73
  -1  -2   4   16.81    1.30
  -1  -2   4   26.25    1.28
  -1  -2   3   99.08    2.90
  -1  -2   3  102.56    3.20
  -1  -2   3   98.28    3.03
   1  -2  -3   93.81    2.52
  -1  -2   3  101.11    3.24
  -1  -2   1    4.42    0.45
  -1  -2   1    3.89    0.46
  -1  -2   1    3.54    0.44
  -1  -2   1    4.20    0.43
  -1  -2   0   24.76    1.09
  -1  -2   0   23.11    1.14
  -1  -2   0   25.31    1.07
  -1  -2   0   23.11    1.08
  -1  -2   0   22.11    1.01
  -1  -2   0   24.14    1.15
  -1  -2  -1  430.56    9.86
  -1  -2  -1  444.19    9.89
  -1  -2  -2 1981.67   41.45
  -1  -2  -3    8.47    0.85
  -1  -2  -4  209.45    5.90
  -1  -2  -4  220.82    6.27
  -1  -2  -5   17.58    1.34
   1  -2   5   14.88    1.18
  -1  -2  -5   14.30    1.36
  -1  -2  -6 2254.57   48.46
   1  -2   6 2195.81   47.85
  -1  -2  -7  315.58    9.25
   1  -2   7  284.46    7.84
  -1  -2  -7  294.49    8.63
  -1  -2  -7  292.51    8.99
   1  -2   8   24.17    1.64
  -1  -2  -8   18.45    1.97
   1  -2   8   19.27    1.64
  -1  -2  -8   19.26    1.83
  -1  -2  -8   22.77    1.98
   1  -2   8   21.96    1.52
   1  -2   9    1.24    0.55
  -1  -2  -9    2.88    0.83
  -1  -2  -9    2.63    0.94
   1  -2   9    1.54    0.48
  -1  -2  -9    2.11    0.80
  -1  -2 -10  367.56   11.43
  -1  -2 -10  394.10   12.20
  -1  -2 -10  393.75   11.71
   1  -2  10  352.24   10.59
   1  -2  10  344.88   11.25
  -1  -2 -11    8.35    1.50
  -1  -2 -11    8.84    1.62
  -1  -2 -11    5.61    1.41
  -1  -2 -11    7.60    1.69
   1  -2  11    8.85    1.70
  -1  -2 -12    0.39    0.75
  -1  -2 -12    0.93    0.79
   1  -2  12    2.81    1.26
   1  -2  12    1.99    0.79
  -1  -2 -12    4.77    1.37
  -1  -2 -12    2.37    0.88
   1  -2  12    1.03    1.02
  -1  -2 -12    1.02    0.82
  -1  -2 -13   29.85    3.04
   1  -2  13   26.99    2.76
  -1  -2 -13   24.05    2.35
   1  -2  13   24.36    2.36
  -1  -2 -14   71.08    3.89
   1  -2  14   68.46    4.21
  -1  -2 -14   69.18    4.40
  -1  -2 -14   72.02    4.11
   1  -2  14   68.95    3.85
  -1  -2 -15    2.30    0.82
  -1  -2 -15    1.25    0.67
  -1  -2 -15    1.68    0.85
   1  -2  15    1.55    0.78
   1  -2  15    2.07    0.68
  -1  -2 -15    2.55    0.68
   1  -2  15    2.23    0.83
  -1  -2 -16    6.86    0.91
   1  -2  16    6.36    1.01
   1  -2  16    7.20    0.92
  -1  -2 -16    5.28    0.93
  -1  -2 -16    7.20    0.96
  -1  -2 -16    5.79    0.95
   1  -2  16    5.26    0.93
   1  -2  16    6.77    0.89
  -1  -1  17    4.04    0.87
  -1  -1  17    3.28    0.60
  -1  -1  17    4.36    0.87
   1  -1 -17    3.77    0.76
   1  -1 -17    4.10    0.77
   1  -1 -16    4.69    0.97
  -1  -1  16    2.63    0.79
  -1  -1  16    3.64    1.03
  -1  -1  16    3.14    1.03
  -1  -1  15    0.20    0.64
  -1  -1  15    0.64    0.83
  -1  -1  15    1.08    0.70
   1  -1 -15    1.37    0.73
  -1  -1  14   22.87    1.91
  -1  -1  14   26.35    2.90
  -1  -1  14   30.21    2.66
  -1  -1  14   26.05    2.92
   1  -1 -14   29.55    2.65
  -1  -1  13   30.82    3.50
   1  -1 -13   38.42    2.94
  -1  -1  13   34.31    3.38
  -1  -1  13   33.32    3.55
  -1  -1  13   39.93    3.53
  -1  -1  13   39.72    3.11
  -1  -1  12    1.44    0.93
  -1  -1  12    0.32    0.85
  -1  -1  12    0.19    0.76
  -1  -1  12    0.77    0.76
   1  -1 -12    1.07    0.68
  -1  -1  12   -0.11    0.61
  -1  -1  11  498.71   14.37
   1  -1 -11  524.87   14.18
  -1  -1  11  512.25   14.88
  -1  -1  11  495.30   16.30
  -1  -1  11  524.02   15.82
  -1  -1  10   41.14    2.37
  -1  -1  10   32.62    2.53
  -1  -1  10   30.26    2.91
  -1  -1  10   29.81    3.03
  -1  -1  10   35.08    2.78
  -1  -1   9  289.32    9.82
  -1  -1   9  287.05    9.19
  -1  -1   9  287.69    8.85
  -1  -1   9  280.72   10.10
  -1  -1   9  303.60    8.22
  -1  -1   8  270.48    9.35
  -1  -1   8  264.18    8.93
  -1  -1   8  282.53    7.58
  -1  -1   8  272.90    8.13
  -1  -1   7  851.56   18.25
  -1  -1   7  885.82   21.27
  -1  -1   7  885.89   19.37
  -1  -1   6  343.91    9.73
  -1  -1   6  351.44    8.56
  -1  -1   6  348.88    7.71
  -1  -1   5  100.75    3.12
  -1  -1   5   99.87    3.83
  -1  -1   5   97.05    2.47
  -1  -1   4   13.80    1.13
  -1  -1   4   15.90    0.93
  -1  -1   3  953.25   21.00
  -1  -1   3  966.53   20.95
  -1  -1   3  968.82   20.44
  -1  -1   2  615.17   13.44
  -1  -1   2  610.80   13.36
  -1  -1   2  622.88   13.10
  -1  -1   1 1081.26   22.79
  -1  -1   1 1060.42   22.81
  -1  -1   1 1057.63   22.06
  -1  -1   1 1104.47   22.61
  -1  -1   1 1087.52   22.30
  -1  -1  -1  762.43   16.11
  -1  -1  -1  716.02   15.81
  -1  -1  -1  763.78   16.11
  -1  -1  -2   78.77    2.62
  -1  -1  -2   73.77    2.30
  -1  -1  -3  495.77   11.70
   1  -1   4  980.89   22.21
  -1  -1  -4 1064.47   22.85
   1  -1   5  154.44    4.80
  -1  -1  -5  161.82    5.36
  -1  -1  -6   59.40    3.03
   1  -1   6   37.80    2.05
   1  -1   7  102.75    3.80
  -1  -1  -7  114.15    4.86
  -1  -1  -8    1.55    0.63
   1  -1   8    2.06    0.52
   1  -1   8    2.38    0.58
  -1  -1  -8    1.98    0.77
  -1  -1  -8    2.46    0.79
   1  -1   8    2.47    0.62
   1  -1   9  180.44    6.27
   1  -1   9  175.50    5.49
   1  -1   9  180.16    5.62
  -1  -1  -9  190.45    6.95
  -1  -1  -9  188.54    7.41
   1  -1  10  312.37    9.33
  -1  -1 -10  303.68   10.01
  -1  -1 -10  293.05    9.75
  -1  -1 -10  288.69   10.38
  -1  -1 -10  308.37    9.98
   1  -1  11  813.65   20.56
  -1  -1 -11  829.22   21.67
  -1  -1 -11  847.92   21.56
  -1  -1 -11  840.07   22.41
   1  -1  12    1.64    1.05
   1  -1  12    0.71    0.85
  -1  -1 -12   -0.15    0.74
  -1  -1 -12    1.29    0.86
  -1  -1 -12    1.05    0.72
  -1  -1 -12   -0.12    0.83
   1  -1  13  280.51   10.57
  -1  -1 -13  312.89   10.09
  -1  -1 -14  196.98    7.29
  -1  -1 -14  206.49    7.73
   1  -1  14  189.03    7.73
  -1  -1 -15    0.57    0.63
   1  -1  15    0.10    0.59
  -1  -1 -15    0.44    0.63
  -1  -1 -15    0.25    0.51
   1  -1  15    0.80    0.78
  -1  -1 -16    2.35    0.46
   1  -1  16    2.34    0.76
  -1  -1 -16    3.36    0.70
   1  -1  16    2.64    0.59
  -1  -1 -16    3.39    0.76
   1  -1  16    2.73    0.73
  -1   0  17   23.51    1.67
   1   0 -17   23.99    1.63
  -1   0  17   20.61    1.77
  -1   0  17   24.57    1.73
   1   0 -17   21.13    1.82
  -1   0  17   22.99    1.82
   1   0 -16    0.79    0.56
  -1   0  16    0.44    0.59
  -1   0  16   -0.10    0.65
   1   0 -16    0.11    0.72
  -1   0  16    0.17    0.61
  -1   0  16    0.63    0.60
  -1   0  16   -0.07    0.49
  -1   0  15    3.47    1.15
  -1   0  15    5.20    1.17
  -1   0  15    5.23    1.25
   1   0 -15    5.05    1.21
  -1   0  15    4.07    1.24
   1   0 -14    0.80    0.62
  -1   0  14    0.15    0.88
  -1   0  14   -0.16    0.86
  -1   0  14   -0.11    0.70
  -1   0  14    0.63    0.67
  -1   0  13   85.96    4.97
  -1   0  13   83.84    5.71
  -1   0  13   79.55    5.27
  -1   0  13   87.36    5.49
  -1   0  13   98.68    5.67
  -1   0  13   84.88    3.92
  -1   0  13   81.18    5.75
   1   0 -13   88.92    4.65
  -1   0  13  102.89    5.10
  -1   0  12    0.26    0.68
  -1   0  12   -0.16    0.69
  -1   0  12    0.19    0.66
  -1   0  12    0.92    1.00
  -1   0  12    0.34    0.57
   1   0 -12    0.11    0.51
  -1   0  12    0.79    0.82
  -1   0  12    1.26    0.93
  -1   0  11   32.46    2.63
  -1   0  11   22.16    2.60
  -1   0  11   22.13    2.67
  -1   0  11   22.98    2.89
  -1   0  11   31.06    2.75
  -1   0  10    0.10    0.58
  -1   0  10    0.75    0.63
  -1   0  10    0.10    0.52
  -1   0  10    0.51    0.70
  -1   0  10   -0.09    0.41
  -1   0  10    0.06    0.32
   1   0 -10    0.17    0.43
  -1   0  10    0.12    0.55
  -1   0   9  240.96    6.88
  -1   0   9  225.08    7.80
  -1   0   9  251.10    8.18
  -1   0   9  243.18    8.78
  -1   0   9  224.86    7.61
  -1   0   8    0.21    0.40
  -1   0   8    0.74    0.65
  -1   0   7 2241.15   47.99
  -1   0   7 2336.48   50.79
  -1   0   6    0.10    0.23
  -1   0   6    0.06    0.16
  -1   0   5   54.79    2.61
  -1   0   5   51.85    1.92
  -1   0   5   49.61    1.64
  -1   0   4    0.01    0.11
  -1   0   4    0.09    0.29
  -1   0   4    0.14    0.18
  -1   0   3  249.51    6.24
  -1   0   3  246.46    6.27
  -1   0   3  235.57    5.37
  -1   0   3  233.01    5.98
  -1   0   3  244.51    5.68
  -1   0   2    0.40    0.24
  -1   0   2    0.80    0.12
  -1   0   2   -0.03    0.20
  -1   0   2    0.23    0.20
  -1   0   2    0.43    0.22
  -1   0   1 1080.73   22.78
  -1   0   1 1084.72   22.16
  -1   0   1 1081.56   22.60
  -1   0   1 1098.49   22.02
  -1   0   1 1039.64   22.79
  -1   0   1 1064.63   22.78
  -1   0   1 1007.80   22.60
  -1   0   0    3.43    0.42
  -1   0   0    0.80    0.24
  -1   0   0    2.41    0.34
  -1   0   0    0.42    0.20
  -1   0  -1   38.19    1.54
  -1   0  -1   38.83    1.53
  -1   0  -1   40.29    1.41
  -1   0  -2    1.48    0.31
  -1   0  -2    0.18    0.21
  -1   0  -3 2008.36   43.08
  -1   0  -3 2073.03   42.60
  -1   0  -4    0.05    0.34
  -1   0  -4   -0.06    0.21
   1   0   4    0.04    0.28
  -1   0  -5  875.68   19.80
   1   0   5  832.91   19.07
   1   0   6    1.27    0.43
  -1   0  -6    0.07    0.45
  -1   0  -7  270.53    8.59
   1   0   7  266.96    7.47
  -1   0  -8    0.30    0.53
  -1   0  -8   -0.24    0.47
   1   0   8    0.41    0.30
   1   0   8    0.54    0.40
   1   0   8    0.39    0.32
  -1   0  -9   43.83    3.00
   1   0   9   36.73    2.47
   1   0   9   39.89    2.18
  -1   0  -9   38.82    2.80
  -1   0 -10   -0.21    0.59
  -1   0 -10    0.26    0.65
   1   0  10   -0.09    0.64
  -1   0 -10   -0.34    0.69
  -1   0 -10    0.11    0.62
   1   0  10   -0.05    0.30
  -1   0 -11  519.21   14.67
   1   0  11  484.17   14.25
  -1   0 -11  429.69   14.47
  -1   0 -11  537.54   14.57
  -1   0 -11  454.83   13.86
   1   0  11  501.10   13.50
  -1   0 -11  475.74   15.57
  -1   0 -12    0.30    0.73
  -1   0 -12   -0.30    0.77
  -1   0 -12   -0.17    1.01
   1   0  12    0.90    0.84
   1   0  12    0.36    0.85
  -1   0 -12   -0.26    0.62
  -1   0 -12    0.36    0.79
   1   0  12   -0.24    0.84
  -1   0 -13  247.83    9.91
  -1   0 -13  235.46    8.52
   1   0  13  219.54    8.33
   1   0  13  235.96    9.19
   1   0  14    0.30    0.80
  -1   0 -14    0.71    0.84
  -1   0 -14    0.10    0.68
  -1   0 -14    1.25    0.91
   1   0  14    0.51    0.81
  -1   0 -15   14.14    1.59
   1   0  15   13.76    1.56
  -1   0 -15   14.14    1.83
  -1   0 -15   12.19    1.56
   1   0  15   13.17    1.71
   1   0  15   14.01    1.79
   1   0  16   -0.07    0.46
  -1   0 -16    0.15    0.51
   1   0  16    0.22    0.45
  -1   0 -16    0.07    0.27
  -1   0 -16   -0.06    0.43
   1   0  16    0.07    0.48
   1   0  16   -0.04    0.30
  -1   0 -16    0.97    0.48
  -1   1  17    4.10    0.76
  -1   1  17    3.95    0.78
   1   1 -17    2.98    0.81
  -1   1  16    2.36    0.70
  -1   1  16    3.76    0.95
   1   1 -16    3.70    1.07
  -1   1  16    3.49    0.93
  -1   1  15    0.54    0.61
  -1   1  15    0.18    0.52
  -1   1  15    0.39    0.61
  -1   1  14   25.66    2.40
  -1   1  14   27.67    2.68
  -1   1  14   31.33    2.67
  -1   1  13   38.99    3.10
   1   1 -13   37.53    2.99
  -1   1  13   40.80    3.28
  -1   1  13   35.74    3.44
  -1   1  12    0.89    0.79
  -1   1  12    0.69    0.67
  -1   1  12    0.46    0.74
  -1   1  11  495.01   13.92
  -1   1  11  482.05   14.89
   1   1 -11  473.22   13.40
  -1   1  11  499.55   14.38
  -1   1  10   36.46    2.80
  -1   1  10   35.57    2.63
  -1   1  10   29.11    2.74
   1   1 -10   31.78    2.36
  -1   1   9  295.04    9.04
  -1   1   9  276.25    8.79
  -1   1   9  280.06    8.67
  -1   1   9  266.32    7.18
  -1   1   9  267.87    8.52
  -1   1   9  289.14    7.48
  -1   1   8  277.50    7.08
  -1   1   8  260.03    7.95
  -1   1   8  264.50    7.99
  -1   1   8  266.89    6.83
  -1   1   7  799.22   17.92
  -1   1   7  844.88   18.15
  -1   1   6  312.31    7.73
  -1   1   6  353.91    7.99
  -1   1   5   89.14    2.64
  -1   1   5   96.92    2.81
  -1   1   4   20.07    0.93
  -1   1   4   16.85    0.90
  -1   1   3  908.35   20.15
  -1   1   3  949.05   19.60
  -1   1   2  589.10   13.25
  -1   1   2  623.56   13.38
  -1   1   1 1141.46   23.09
  -1   1   1 1066.50   22.90
  -1   1   1 1075.06   22.57
  -1   1  -1  732.56   15.68
  -1   1  -2   75.18    2.39
  -1   1  -3  462.31   10.30
   1   1   3  429.93   10.49
   1   1   4 1045.83   23.17
  -1   1  -4 1069.43   22.90
   1   1   5  166.56    5.10
  -1   1  -5  171.85    4.91
   1   1   6   39.74    2.12
   1   1   7  114.36    4.08
   1   1   7  104.79    3.30
  -1   1  -8    1.87    0.66
   1   1   8    2.04    0.56
   1   1   8    0.97    0.42
   1   1   9  175.30    5.67
   1   1   9  178.42    6.23
  -1   1 -10  312.10    9.74
   1   1  10  330.92   10.00
  -1   1 -11  848.42   22.08
   1   1  11  798.20   20.71
   1   1  11  842.47   21.83
  -1   1 -11  866.39   21.91
  -1   1 -12    2.03    1.08
  -1   1 -12    0.78    0.76
  -1   1 -12    0.49    0.71
   1   1  12    1.66    0.85
   1   1  12    0.56    0.50
  -1   1 -13  290.25   11.08
   1   1  13  309.59   10.16
   1   1  14  192.52    7.17
  -1   1 -14  195.99    8.17
   1   1  15    0.24    0.58
  -1   1 -15    0.22    0.71
  -1   1 -16    3.54    0.57
  -1   1 -16    3.04    0.80
  -1   1 -16    3.21    0.78
   1   1  16    3.39    0.72
   1   2 -17   21.47    1.76
   1   2 -17   23.84    1.58
  -1   2  17   24.29    1.63
  -1   2  17   23.52    1.80
  -1   2  17   22.71    1.72
   1   2 -17   22.66    1.64
  -1   2  17   23.72    1.64
  -1   2  16   28.76    2.39
  -1   2  16   27.64    2.38
  -1   2  16   29.44    2.28
   1   2 -16   32.47    2.26
   1   2 -16   31.13    2.62
  -1   2  16   27.17    2.15
   1   2 -15   10.20    1.45
  -1   2  15    7.95    1.51
  -1   2  15    9.14    1.30
  -1   2  15   10.88    1.66
  -1   2  15   10.03    1.43
  -1   2  15   12.77    1.67
  -1   2  14   54.83    3.72
   1   2 -14   48.47    3.42
  -1   2  14   53.94    3.42
  -1   2  14   50.66    3.88
  -1   2  14   46.17    3.78
  -1   2  13   10.22    1.64
  -1   2  13    8.50    1.85
  -1   2  13    7.32    1.54
  -1   2  13    6.86    1.64
  -1   2  13    9.05    1.85
   1   2 -13    7.30    1.38
  -1   2  13    6.64    1.74
  -1   2  13    8.82    1.85
  -1   2  12   13.01    2.29
  -1   2  12   12.02    2.02
  -1   2  12   11.92    1.71
  -1   2  12   13.88    2.27
  -1   2  12   12.51    2.06
  -1   2  12   10.48    1.72
  -1   2  12   11.64    2.00
  -1   2  11  116.37    5.45
  -1   2  11  114.78    5.24
  -1   2  11  101.00    5.70
  -1   2  11   96.15    5.88
   1   2 -11  106.24    4.82
  -1   2  11   96.15    5.44
  -1   2  10    2.32    0.79
  -1   2  10    3.14    1.02
   1   2 -10    1.07    0.58
  -1   2  10    1.74    0.49
  -1   2  10    2.04    1.01
  -1   2  10    1.00    0.74
  -1   2  10    1.45    0.64
  -1   2  10    1.09    0.79
  -1   2   9   50.64    3.47
  -1   2   9   51.16    3.07
  -1   2   9   51.95    3.64
  -1   2   9   45.03    2.84
  -1   2   9   45.64    2.89
  -1   2   9   44.83    2.22
  -1   2   8   20.43    1.38
  -1   2   8   23.31    1.86
  -1   2   8   22.47    1.82
  -1   2   8   25.76    2.33
  -1   2   8   26.27    2.24
  -1   2   7  204.52    6.75
  -1   2   7  169.43    4.91
  -1   2   6  947.14   21.66
  -1   2   6 1187.69   23.84
  -1   2   5    3.95    0.48
  -1   2   5    6.90    0.92
  -1   2   4   15.90    1.22
  -1   2   4   16.28    1.11
  -1   2   4   14.49    0.84
  -1   2   3   92.20    2.72
  -1   2   3  100.97    3.24
  -1   2   3  100.39    3.08
  -1   2   3  102.34    3.22
  -1   2   1    4.16    0.44
  -1   2   1    5.67    0.52
  -1   2   1    3.92    0.47
  -1   2   1    4.65    0.44
  -1   2   1    4.09    0.47
  -1   2   0   22.07    1.02
  -1   2   0   20.69    1.07
   1   2   0   25.05    1.07
  -1   2   0   22.22    1.07
  -1   2   0   20.67    1.07
  -1   2   0   23.22    1.05
   1   2   1  420.52    9.73
  -1   2  -1  421.25    9.71
  -1   2  -1  454.30    9.68
  -1   2  -1  422.90    9.70
  -1   2  -2 1951.64   40.42
   1   2   2 1864.16   40.43
  -1   2  -2 1976.29   40.26
  -1   2  -3    5.81    0.62
  -1   2  -3    8.54    0.82
  -1   2  -4  221.13    6.21
   1   2   4  209.44    5.94
  -1   2  -4  217.62    5.78
   1   2   5   17.24    1.29
  -1   2  -5   16.38    1.20
  -1   2  -6 2322.16   49.05
   1   2   6 2284.93   49.25
  -1   2  -6 2392.30   50.25
   1   2   7  279.15    7.90
  -1   2  -7  306.21    9.07
   1   2   8   19.03    1.61
   1   2   8   21.43    1.61
  -1   2  -8   19.55    2.00
  -1   2  -8   24.15    2.04
  -1   2  -8   20.74    1.88
  -1   2  -9    1.35    0.70
   1   2   9    1.07    0.50
  -1   2  -9    2.49    0.89
  -1   2  -9    1.38    0.74
   1   2   9    2.58    0.63
   1   2  10  337.93   10.09
  -1   2 -10  351.80   11.51
  -1   2 -10  366.54   10.96
   1   2  10  366.53   11.03
  -1   2 -10  355.53   10.97
  -1   2 -11    7.43    1.52
  -1   2 -11    8.11    1.52
  -1   2 -11    7.35    1.72
   1   2  11    8.24    1.55
  -1   2 -11    7.66    1.42
   1   2  11    8.08    1.35
   1   2  12    2.81    0.98
   1   2  12    0.84    0.60
  -1   2 -12    1.79    0.82
  -1   2 -12    0.70    0.83
   1   2  12    0.87    0.98
  -1   2 -12   -0.12    0.68
  -1   2 -12    0.53    0.72
  -1   2 -12    1.17    0.85
   1   2  12    0.58    0.95
   1   2  13   27.02    2.79
  -1   2 -13   26.68    2.48
   1   2  13   27.12    2.51
   1   2  13   20.36    1.92
  -1   2 -13   29.04    3.07
   1   2  14   61.89    4.01
  -1   2 -14   69.60    4.05
   1   2  14   68.17    3.82
  -1   2 -14   69.39    3.86
  -1   2 -14   70.54    4.51
  -1   2 -15    1.28    0.83
   1   2  15    2.26    0.72
   1   2  15    1.46    0.75
  -1   2 -15    1.38    0.76
   1   2  15    1.78    0.78
  -1   2 -15    2.90    0.85
  -1   2 -16    7.29    0.94
  -1   2 -16    7.86    0.77
   1   2  16    6.54    0.90
  -1   2 -16    6.46    1.05
  -1   2 -16    6.22    0.93
  -1   2 -16    5.89    0.96
   1   2  16    6.13    1.01
   1   2  16    6.55    1.01
  -1   3  17   10.15    1.15
  -1   3  17    9.36    1.00
  -1   3  17   10.04    1.15
  -1   3  17    9.93    1.01
   1   3 -17    9.44    1.02
   1   3 -17    8.83    1.11
   1   3 -17    8.58    0.91
  -1   3  16   14.03    1.67
  -1   3  16   14.49    1.53
   1   3 -16    9.91    1.54
   1   3 -16   16.70    1.56
  -1   3  16   14.88    1.61
  -1   3  16   14.75    1.74
  -1   3  15   39.20    2.85
  -1   3  15   40.03    2.79
  -1   3  15   36.53    3.04
   1   3 -15   42.37    3.43
   1   3 -15   42.07    2.82
  -1   3  15   34.16    2.89
  -1   3  14  100.00    5.55
   1   3 -14  109.17    5.12
  -1   3  14   88.74    4.33
  -1   3  14   96.50    4.91
  -1   3  14   97.66    5.00
  -1   3  14   93.39    5.29
  -1   3  13   13.58    1.88
  -1   3  13   15.81    2.22
  -1   3  13   11.95    1.63
  -1   3  13   15.39    2.27
  -1   3  13   13.77    2.34
  -1   3  13   15.92    2.09
  -1   3  13   16.13    2.48
  -1   3  13   14.87    2.22
  -1   3  12  642.86   17.87
   1   3 -12  578.12   16.11
  -1   3  12  610.11   18.58
  -1   3  12  581.65   18.41
  -1   3  12  599.45   17.81
  -1   3  12  605.70   17.96
  -1   3  12  635.47   17.22
  -1   3  12  639.68   17.11
  -1   3  11   44.10    3.85
   1   3 -11   51.67    3.23
  -1   3  11   49.31    3.78
  -1   3  11   56.72    3.58
  -1   3  11   53.58    4.16
  -1   3  11   56.79    3.60
  -1   3  11   54.66    4.00
  -1   3  11   53.82    3.85
  -1   3  11   53.46    3.58
  -1   3  10  189.81    6.90
  -1   3  10  167.78    6.57
   1   3 -10  168.58    6.20
  -1   3  10  172.81    6.69
  -1   3  10  179.98    7.40
  -1   3  10  175.77    7.16
  -1   3  10  159.93    5.51
  -1   3  10  186.63    7.90
  -1   3   9  538.34   14.61
  -1   3   9  548.11   13.53
  -1   3   9  585.24   14.86
  -1   3   9  559.15   15.49
  -1   3   9  550.18   14.73
  -1   3   9  571.23   15.40
  -1   3   9  554.98   15.96
  -1   3   8  289.19    9.39
  -1   3   8  277.68    7.59
  -1   3   8  285.45    8.53
  -1   3   8  289.00    9.05
  -1   3   7 1786.65   39.02
  -1   3   7 1953.35   41.10
  -1   3   6  214.67    6.68
  -1   3   6  197.56    5.46
  -1   3   5   68.64    2.94
  -1   3   5   59.43    2.25
  -1   3   4  980.79   21.45
  -1   3   4  968.70   21.01
  -1   3   4  941.98   20.56
  -1   3   3 2196.18   45.19
  -1   3   3 2255.05   45.43
  -1   3   3 2232.44   45.49
   1   3  -3 2189.42   44.07
   1   3  -2 4125.56   85.41
  -1   3   2 4319.77   86.43
  -1   3   2 4331.40   86.39
  -1   3   2 4304.83   86.21
  -1   3   1 1123.71   23.45
  -1   3   1 1175.30   23.39
  -1   3   1 1113.23   23.27
  -1   3   1 1109.60   23.18
  -1   3   1 1111.80   23.43
  -1   3  -2 1819.35   36.38
  -1   3  -2 1719.43   36.29
  -1   3  -2 1697.92   36.26
   1   3   2 1686.05   36.33
  -1   3  -3  559.43   12.88
  -1   3  -3  554.70   12.68
  -1   3  -4   81.61    3.18
  -1   3  -4   86.93    3.02
  -1   3  -5  326.30    8.82
  -1   3  -5  322.34    8.23
   1   3   5  318.06    8.38
   1   3   6  341.25    9.01
  -1   3  -6  325.79    9.52
  -1   3  -6  356.17    8.90
   1   3   7  147.57    5.01
  -1   3  -7  163.16    5.91
  -1   3  -8  230.93    7.84
   1   3   8  199.01    6.68
  -1   3  -8  216.75    7.36
   1   3   8  224.09    6.70
  -1   3  -8  217.92    7.23
  -1   3  -9    7.39    1.30
  -1   3  -9    7.62    1.26
   1   3   9    7.05    1.12
  -1   3  -9    5.69    1.21
   1   3   9    6.44    0.98
   1   3  10    6.61    0.99
   1   3  10    4.75    1.02
  -1   3 -10   11.81    1.99
  -1   3 -10    7.84    1.40
  -1   3 -10    9.45    1.66
   1   3  10    8.27    1.46
  -1   3 -10    4.50    1.16
   1   3  11   56.77    3.71
  -1   3 -11   55.67    3.98
  -1   3 -11   54.61    3.58
  -1   3 -11   60.64    4.43
  -1   3 -11   64.53    3.94
   1   3  11   58.34    3.39
   1   3  11   49.82    2.74
  -1   3 -12   79.78    4.94
  -1   3 -12   92.45    4.88
  -1   3 -12   84.56    5.19
   1   3  12   77.27    5.29
   1   3  12   88.12    4.28
  -1   3 -12   89.94    4.73
   1   3  12   92.21    4.82
  -1   3 -12   96.73    5.71
  -1   3 -12   90.46    5.02
   1   3  12   96.80    5.40
  -1   3 -13   18.39    2.03
  -1   3 -13   21.04    2.53
   1   3  13   20.74    2.41
   1   3  13   18.30    1.79
   1   3  13   20.84    2.16
  -1   3 -13   24.97    2.39
  -1   3 -14   21.29    2.18
  -1   3 -14   24.79    2.58
  -1   3 -14   23.08    2.15
   1   3  14   18.07    2.11
   1   3  14   25.14    2.25
   1   3  15   14.20    1.50
  -1   3 -15   13.66    1.56
  -1   3 -15   13.62    1.48
  -1   3 -15   14.60    1.79
   1   3  15   12.16    1.58
  -1   3 -15   16.57    1.47
   1   3  15   14.19    1.69
   1   3  16    1.36    0.57
  -1   3 -16    1.42    0.54
   1   3  16    1.12    0.56
  -1   3 -16    0.85    0.48
  -1   3 -16    1.38    0.51
   1   3  16    1.60    0.52
  -1   3 -16    0.70    0.52
  -1   4  17   82.78    2.88
   1   4 -17   75.57    2.83
  -1   4  17   78.28    2.80
   1   4 -17   75.48    2.70
  -1   4  16    8.20    1.27
   1   4 -16    8.85    1.40
  -1   4  16    8.68    1.31
   1   4 -16    8.57    1.12
  -1   4  16    9.42    1.22
  -1   4  16   10.30    1.27
  -1   4  15   37.26    3.03
   1   4 -15   49.27    2.99
  -1   4  15   44.01    2.94
   1   4 -15   46.35    3.45
  -1   4  15   52.41    3.17
  -1   4  15   47.28    3.10
  -1   4  15   38.35    2.99
  -1   4  14   25.03    2.60
   1   4 -14   27.04    2.37
  -1   4  14   27.16    2.46
  -1   4  14   29.34    2.50
  -1   4  14   23.25    2.45
  -1   4  13   19.75    2.45
  -1   4  13   19.71    1.95
   1   4 -13   17.16    2.25
  -1   4  13   23.55    2.58
  -1   4  13   25.69    2.46
   1   4 -13   22.59    2.25
  -1   4  13   20.59    2.24
  -1   4  13   19.95    2.75
  -1   4  13   16.77    2.46
  -1   4  13   25.03    2.71
  -1   4  12   12.92    2.01
  -1   4  12   11.11    2.03
   1   4 -12   10.87    1.56
  -1   4  12   10.91    1.90
  -1   4  12   11.45    1.78
  -1   4  12   11.39    1.95
  -1   4  12   10.43    1.98
  -1   4  12   11.58    1.73
  -1   4  11    0.32    0.64
  -1   4  11    0.39    0.70
  -1   4  11    0.14    0.74
  -1   4  11   -0.11    0.59
  -1   4  11   -0.15    0.65
  -1   4  11    0.39    0.76
  -1   4  11    0.23    0.58
   1   4 -11    0.37    0.54
  -1   4  11    0.34    0.60
  -1   4  10   86.22    4.33
  -1   4  10   83.99    4.60
   1   4 -10   79.65    3.95
  -1   4  10   83.31    4.94
  -1   4  10   88.00    5.03
  -1   4  10   83.59    4.33
  -1   4  10   88.51    4.76
  -1   4  10   89.61    4.51
  -1   4  10   79.13    3.58
  -1   4   9   42.33    3.18
  -1   4   9   39.95    2.69
  -1   4   9   44.04    3.12
  -1   4   9   45.77    3.09
   1   4  -9   33.66    2.33
  -1   4   9   37.61    2.24
  -1   4   9   40.06    2.73
  -1   4   8  591.53   15.53
  -1   4   8  572.36   14.85
  -1   4   8  557.77   13.61
  -1   4   8  586.78   15.11
  -1   4   7   57.82    2.57
  -1   4   7   65.18    3.18
  -1   4   7   67.01    3.52
  -1   4   6  303.86    8.26
  -1   4   6  290.17    7.55
  -1   4   6  292.64    8.53
  -1   4   5    4.04    0.65
  -1   4   5    3.33    0.52
  -1   4   5    3.45    0.67
   1   4  -4   76.72    1.88
  -1   4   4   81.20    3.05
  -1   4   4   81.72    2.88
  -1   4   4   87.71    3.08
  -1   4   4   74.28    2.62
  -1   4   3  112.61    3.67
   1   4  -3  122.85    2.88
  -1   4   3  115.16    3.61
  -1   4   3  114.59    3.48
  -1   4   2 2558.60   53.27
  -1   4   2 2639.61   53.10
  -1   4   2 2543.19   53.13
   1   4  -2 2555.26   52.34
  -1   4   2 2589.37   53.25
  -1   4   0   63.96    2.08
  -1   4   0   68.79    2.24
  -1   4   0   68.35    2.10
  -1   4   0   67.21    2.34
  -1   4   0   65.64    2.21
  -1   4   0   68.58    2.16
  -1   4  -2   78.60    2.68
   1   4   2   87.29    2.82
  -1   4  -2   76.75    2.74
  -1   4  -2   84.02    2.72
  -1   4  -3 1262.98   26.23
  -1   4  -3 1224.33   26.17
  -1   4  -4  122.86    4.12
  -1   4  -4  125.74    4.02
  -1   4  -5    3.73    0.61
  -1   4  -5    2.21    0.59
   1   4   5    2.28    0.60
  -1   4  -6  141.63    5.12
  -1   4  -6  147.35    4.63
   1   4   7   34.33    2.06
  -1   4  -7   31.16    1.92
   1   4   8  247.64    7.28
  -1   4  -8  242.73    7.71
  -1   4  -8  252.86    8.18
  -1   4  -8  248.84    8.28
   1   4   8  230.02    7.36
   1   4   8  227.83    7.35
   1   4   9  252.10    7.75
  -1   4  -9  274.67    9.25
   1   4   9  252.99    8.18
  -1   4  -9  273.06    8.67
  -1   4  -9  281.18    9.02
   1   4  10   91.75    3.92
  -1   4 -10   90.00    4.55
   1   4  10   99.48    4.82
   1   4  10   89.21    4.29
  -1   4 -10   83.25    4.77
  -1   4 -10   94.04    5.40
  -1   4 -10  104.16    5.03
   1   4  11    2.36    0.67
   1   4  11    1.51    0.71
  -1   4 -11    1.08    0.77
  -1   4 -11    1.09    1.01
  -1   4 -11    1.30    0.82
  -1   4 -11    0.97    0.86
  -1   4 -11    1.21    0.82
  -1   4 -12   19.71    2.40
  -1   4 -12   20.54    2.45
   1   4  12   17.70    1.85
   1   4  12   18.40    2.33
  -1   4 -12   19.77    2.21
   1   4  12   18.59    2.05
  -1   4 -12   18.86    2.07
   1   4  12   18.54    2.55
  -1   4 -12   24.73    2.77
  -1   4 -13  250.42    8.66
   1   4  13  261.45    9.46
  -1   4 -13  269.51    9.05
  -1   4 -13  266.96    9.99
   1   4  13  245.50    7.97
  -1   4 -13  275.19    9.30
   1   4  13  255.90    8.76
   1   4  14   27.25    2.23
  -1   4 -14   24.58    2.27
  -1   4 -14   26.15    2.22
  -1   4 -14   27.03    2.64
   1   4  14   28.79    2.57
   1   4  14   27.91    2.54
   1   4  15    1.22    0.70
  -1   4 -15    1.92    0.81
  -1   4 -15    2.33    0.69
  -1   4 -15    1.69    0.71
  -1   4 -15    2.11    0.57
   1   4  15    0.92    0.71
   1   4  15    3.25    0.83
  -1   4 -16   17.48    1.19
   1   4  16   18.98    1.28
   1   4  16   20.21    1.30
  -1   4 -16   19.84    1.32
  -1   5  17    2.11    0.40
  -1   5  16    8.88    1.20
   1   5 -16    9.80    1.18
  -1   5  16    8.88    1.23
  -1   5  16    8.16    1.06
   1   5 -16    8.61    1.25
  -1   5  16   10.96    1.19
  -1   5  16    9.11    1.13
   1   5 -16    8.46    1.04
  -1   5  15   65.09    3.71
  -1   5  15   71.90    3.66
  -1   5  15   61.30    3.69
  -1   5  15   68.86    3.53
   1   5 -15   64.64    3.32
  -1   5  15   60.60    3.41
   1   5 -15   62.39    3.86
  -1   5  14   19.30    2.02
  -1   5  14   22.61    2.39
   1   5 -14   16.48    1.84
  -1   5  14   23.34    2.23
  -1   5  14   18.55    2.16
   1   5 -13  115.95    5.23
  -1   5  13  131.19    6.29
   1   5 -13  138.11    5.80
  -1   5  13  122.64    6.19
  -1   5  13  130.41    5.93
  -1   5  13  132.40    5.88
  -1   5  12  344.57   12.79
  -1   5  12  385.38   11.72
  -1   5  12  391.42   11.96
  -1   5  12  374.67   12.87
   1   5 -12  344.28   10.88
  -1   5  12  386.79   12.48
  -1   5  12  398.39   12.52
  -1   5  12  345.64   10.37
  -1   5  12  393.49   12.43
  -1   5  11   22.16    2.66
  -1   5  11   20.98    2.22
  -1   5  11   25.79    2.77
  -1   5  11   21.42    2.47
  -1   5  11   19.77    2.18
  -1   5  11   22.70    2.29
  -1   5  11   24.01    2.51
  -1   5  11   18.65    1.76
  -1   5  11   21.09    2.42
   1   5 -11   19.01    1.97
  -1   5  10  439.70   13.35
  -1   5  10  440.84   13.96
  -1   5  10  451.22   13.87
   1   5 -10  433.59   12.32
  -1   5  10  447.26   12.72
  -1   5  10  441.72   12.95
  -1   5  10  471.68   13.54
  -1   5  10  438.33   11.90
  -1   5  10  450.35   13.10
  -1   5  10  470.61   13.37
  -1   5   9    6.17    1.11
  -1   5   9    9.12    1.51
  -1   5   9    6.67    1.30
  -1   5   9    7.71    1.31
  -1   5   9    6.18    1.12
  -1   5   9    6.29    1.24
   1   5  -9    5.04    0.96
  -1   5   9    7.25    1.38
  -1   5   9    4.69    0.90
  -1   5   8  205.79    7.32
  -1   5   8  196.45    6.93
  -1   5   8  192.51    6.10
  -1   5   8  183.39    6.72
  -1   5   8  205.27    6.82
  -1   5   7  213.25    7.04
  -1   5   7  234.72    6.73
  -1   5   7  222.67    7.22
  -1   5   7  226.50    7.51
  -1   5   6 2835.47   57.50
  -1   5   6 2696.37   57.89
  -1   5   6 2635.92   56.85
  -1   5   5    0.83    0.43
  -1   5   5    1.39    0.47
  -1   5   5    2.09    0.49
  -1   5   5    1.18    0.46
  -1   5   4 1040.97   24.07
  -1   5   4 1116.15   24.09
  -1   5   4 1108.36   23.82
   1   5  -4 1105.82   22.83
   1   5  -3    6.85    0.52
  -1   5   3    7.41    0.77
  -1   5   3    8.91    0.75
  -1   5   2   13.58    0.95
  -1   5   2   12.93    0.88
  -1   5   2   12.60    0.89
   1   5  -2   15.18    0.62
  -1   5   2   14.33    0.86
  -1   5   1 1603.32   32.74
  -1   5   1 1456.25   33.09
  -1   5   1 1539.58   32.58
  -1   5   1 1549.39   32.89
  -1   5   1 1567.29   32.70
   1   5  -1 1695.87   32.62
   1   5   0 3353.55   67.98
  -1   5   0 3323.29   67.87
  -1   5   0 3198.85   68.50
  -1   5   0 3343.25   68.01
  -1   5  -1 9999.00  203.39
  -1   5  -2   94.77    3.00
  -1   5  -2   99.82    3.05
  -1   5  -2   92.65    3.21
   1   5   2   99.89    3.22
  -1   5  -3  418.79   10.05
  -1   5  -3  412.09    9.97
   1   5   3  437.95   10.14
  -1   5  -3  407.49   10.17
  -1   5  -4  196.52    5.69
   1   5   4  196.42    5.63
  -1   5  -4  192.12    5.65
  -1   5  -5  123.74    4.44
  -1   5  -5  132.34    4.35
  -1   5  -6 1295.99   29.38
   1   5   6 1259.85   28.71
  -1   5  -6 1357.62   28.81
  -1   5  -7    0.92    0.58
  -1   5  -7    2.57    0.73
   1   5   7    1.37    0.55
  -1   5  -7    1.39    0.52
   1   5   8  113.26    4.66
  -1   5  -8  113.96    5.07
  -1   5  -8  114.42    5.47
  -1   5  -8  113.17    4.71
   1   5   8  127.65    4.65
   1   5   8  117.39    4.71
  -1   5  -8  132.88    5.42
   1   5   9   54.17    3.26
   1   5   9   48.77    2.73
  -1   5  -9   48.32    3.58
  -1   5  -9   49.26    3.03
  -1   5  -9   48.38    3.32
  -1   5  -9   52.68    3.39
   1   5   9   49.01    2.97
   1   5  10 1098.03   26.24
  -1   5 -10 1129.44   27.97
   1   5  10 1094.69   26.92
  -1   5 -10 1169.54   29.10
  -1   5 -10 1198.60   28.36
  -1   5 -10 1170.02   27.23
   1   5  10 1203.79   27.72
  -1   5 -10 1174.32   28.02
  -1   5 -11    1.31    0.81
  -1   5 -11    1.04    0.72
  -1   5 -11    1.30    0.81
  -1   5 -11    1.34    0.99
   1   5  11    3.28    1.14
   1   5  11    2.65    0.89
   1   5  11    3.29    1.04
   1   5  11    1.80    0.66
  -1   5 -11    0.93    0.79
   1   5  11    1.61    0.74
  -1   5 -12  140.03    5.94
   1   5  12  145.93    6.11
  -1   5 -12  135.33    6.74
  -1   5 -12  151.25    6.39
   1   5  12  137.89    5.59
   1   5  12  144.51    6.60
  -1   5 -13    0.75    0.73
   1   5  13    0.69    0.51
  -1   5 -13    2.55    1.01
   1   5  13    3.03    1.03
  -1   5 -13    1.71    0.90
   1   5  13    1.77    0.86
  -1   5 -13    0.86    0.71
  -1   5 -14  158.81    5.58
  -1   5 -14  155.18    5.90
  -1   5 -14  148.28    5.60
   1   5  14  144.20    6.01
  -1   5 -14  147.47    6.28
   1   5  14  152.19    5.68
   1   5  14  149.67    6.06
  -1   5 -15    2.53    0.73
   1   5  15    3.56    0.85
  -1   5 -15    2.85    0.83
  -1   5 -15    2.95    0.61
   1   5  15    3.15    0.76
  -1   5 -15    2.04    0.68
   1   5  15    2.28    0.75
  -1   5 -15    2.86    0.71
  -1   6  16   32.41    2.02
   1   6 -16   27.38    1.95
  -1   6  16   32.21    1.83
  -1   6  16   35.26    1.91
  -1   6  15   18.93    1.89
  -1   6  15   20.51    2.00
   1   6 -15   21.63    1.73
  -1   6  15   23.08    1.90
   1   6 -15   20.85    2.07
  -1   6  15   19.60    1.76
  -1   6  15   24.09    2.03
  -1   6  14    5.20    1.14
  -1   6  14    3.95    1.08
  -1   6  14    5.97    1.22
  -1   6  14    4.66    1.14
   1   6 -14    4.57    1.01
   1   6 -14    6.10    1.38
  -1   6  14    4.47    1.21
   1   6 -13    2.39    0.89
  -1   6  13    1.87    0.94
   1   6 -13    1.78    0.91
  -1   6  13    1.36    0.87
  -1   6  13    2.09    1.06
  -1   6  13    1.80    1.00
   1   6 -12  766.75   18.17
   1   6 -12  674.06   17.59
  -1   6  12  662.07   18.69
  -1   6  12  763.99   19.05
   1   6 -12  658.13   18.44
  -1   6  12  591.69   18.80
  -1   6  12  666.67   17.94
  -1   6  12  737.07   18.86
  -1   6  12  671.58   18.74
  -1   6  12  606.30   19.21
  -1   6  12  696.55   18.60
  -1   6  11   98.55    5.26
  -1   6  11  110.45    5.34
  -1   6  11  107.03    5.43
  -1   6  11  102.66    4.96
   1   6 -11  104.11    4.78
  -1   6  11   96.97    5.49
  -1   6  11  110.46    5.47
  -1   6  11   93.35    5.51
  -1   6  11  113.86    5.42
  -1   6  11   99.93    4.52
  -1   6  10  161.19    6.06
   1   6 -10  145.69    5.75
  -1   6  10  152.55    6.40
  -1   6  10  153.81    6.43
  -1   6  10  151.35    6.36
  -1   6  10  132.80    6.44
  -1   6  10  145.64    5.54
  -1   6  10  130.60    6.35
  -1   6  10  144.91    6.18
  -1   6   9   59.16    3.44
  -1   6   9   49.25    3.45
  -1   6   9   52.73    3.37
  -1   6   9   57.65    3.48
  -1   6   9   48.23    3.36
  -1   6   9   55.70    3.00
  -1   6   9   56.53    3.45
   1   6  -9   54.57    3.08
  -1   6   9   53.83    3.14
  -1   6   8  460.52   12.98
  -1   6   8  487.91   13.15
  -1   6   8  503.69   12.53
  -1   6   8  475.41   13.49
  -1   6   8  505.69   12.98
  -1   6   8  474.79   13.24
  -1   6   8  478.88   13.40
  -1   6   7  961.15   23.48
  -1   6   7 1031.39   23.67
  -1   6   7 1025.34   22.80
  -1   6   7 1025.60   23.14
  -1   6   7  961.65   23.39
  -1   6   7  992.63   23.64
  -1   6   6   25.04    1.69
  -1   6   6   28.87    1.99
  -1   6   6   26.50    1.77
  -1   6   6   27.63    1.94
  -1   6   5  783.50   17.93
  -1   6   5  753.95   17.89
  -1   6   5  778.75   17.54
  -1   6   5  768.96   17.61
   1   6  -4  264.21    6.18
  -1   6   4  257.41    6.96
  -1   6   4  263.33    6.80
  -1   6   4  259.79    7.05
  -1   6   3  409.79    9.91
  -1   6   3  388.96    9.69
  -1   6   3  409.39    9.51
  -1   6   3  392.05    9.66
  -1   6   2  745.96   17.17
  -1   6   2  794.39   17.04
  -1   6   2  756.38   17.59
  -1   6   2  784.40   17.23
  -1   6   1   12.98    0.67
   1   6  -1   11.96    0.68
  -1   6   1   13.67    0.77
  -1   6   0  574.48   12.61
  -1   6   0  558.77   12.53
  -1   6   0  581.44   13.53
  -1   6  -1  774.32   16.73
  -1   6  -1  763.05   16.69
  -1   6  -1  745.19   16.82
  -1   6  -1  769.93   17.53
  -1   6  -2   48.47    1.89
  -1   6  -2   51.27    2.06
  -1   6  -2   45.09    2.13
   1   6   2   43.88    1.91
  -1   6  -2   46.56    1.85
  -1   6  -3  599.19   13.58
  -1   6  -3  585.67   13.94
   1   6   3  583.55   13.62
  -1   6  -3  605.47   13.62
  -1   6  -4  209.73    6.00
  -1   6  -4  215.54    6.22
  -1   6  -4  215.03    6.08
   1   6   4  210.77    6.00
  -1   6  -5 1038.49   22.91
  -1   6  -5  986.92   22.81
  -1   6  -6   72.61    3.37
  -1   6  -6   75.98    3.25
  -1   6  -7  142.75    5.63
   1   6   7  128.88    4.90
   1   6   7  134.56    4.86
  -1   6  -7  131.91    5.57
  -1   6  -7  140.48    4.87
  -1   6  -7  138.16    5.27
  -1   6  -8   58.79    3.16
   1   6   8   55.52    3.11
  -1   6  -8   60.97    3.61
   1   6   8   56.99    3.01
  -1   6  -8   66.65    3.90
  -1   6  -8   64.13    3.53
  -1   6  -8   62.36    2.94
   1   6   9   40.79    2.74
  -1   6  -9   39.83    3.20
  -1   6  -9   55.00    3.48
   1   6   9   44.23    2.84
  -1   6  -9   40.87    2.72
   1   6   9   43.39    2.61
  -1   6  -9   41.85    3.08
  -1   6  -9   38.17    2.91
   1   6   9   51.38    3.06
  -1   6 -10   59.44    3.48
  -1   6 -10   70.66    4.21
  -1   6 -10   56.20    3.72
  -1   6 -10   64.42    3.94
   1   6  10   59.13    3.20
   1   6  10   54.43    3.35
   1   6  10   65.42    3.71
  -1   6 -11   25.43    2.66
  -1   6 -11   23.51    2.41
  -1   6 -11   20.96    2.26
  -1   6 -11   20.99    2.33
   1   6  11   22.55    2.68
  -1   6 -11   22.68    2.10
   1   6  11   24.07    2.50
   1   6  11   21.18    1.90
   1   6  11   25.66    2.29
   1   6  11   20.61    2.02
   1   6  12   17.37    2.18
  -1   6 -12   19.65    2.20
  -1   6 -12   15.99    2.18
  -1   6 -12   18.17    2.07
  -1   6 -12   14.14    1.74
   1   6  12   18.21    1.97
   1   6  12   19.33    1.86
   1   6  13   56.22    3.30
  -1   6 -13   58.90    3.35
  -1   6 -13   54.69    3.35
  -1   6 -13   58.59    3.27
  -1   6 -13   62.50    3.65
  -1   6 -13   46.97    3.48
   1   6  13   52.83    3.53
   1   6  13   60.26    3.70
   1   6  14    9.04    1.36
  -1   6 -14   12.70    1.35
   1   6  14    8.58    1.18
  -1   6 -14    7.60    1.30
  -1   6 -14    9.18    1.28
   1   6  14    7.34    1.28
  -1   6 -14    8.41    1.18
  -1   6 -15   14.64    1.32
   1   6  15   18.61    1.39
  -1   6 -15   20.17    1.63
   1   6  15   17.98    1.52
  -1   7  16    0.39    0.34
  -1   7  16    0.10    0.35
  -1   7  15   88.89    3.61
  -1   7  15   87.28    3.62
   1   7 -15   89.39    4.03
  -1   7  15  100.92    4.18
   1   7 -14    0.96    0.75
  -1   7  14    0.57    0.68
  -1   7  14    0.88    0.71
   1   7 -14    1.44    0.55
  -1   7  14    0.79    0.58
  -1   7  14    0.81    0.66
  -1   7  14    1.96    0.67
   1   7 -13  160.04    6.10
  -1   7  13  159.58    6.73
   1   7 -13  175.60    6.23
  -1   7  13  164.90    6.33
  -1   7  13  165.98    6.41
  -1   7  13  179.35    7.02
  -1   7  13  164.59    6.71
  -1   7  12    7.13    1.53
   1   7 -12   10.69    1.47
  -1   7  12   11.06    1.77
   1   7 -12   10.27    1.60
   1   7 -12    6.88    1.27
  -1   7  12    8.41    1.63
  -1   7  12    8.95    1.45
  -1   7  12    7.56    1.64
  -1   7  12    8.66    1.55
  -1   7  12    9.04    1.70
  -1   7  11  269.85    9.16
  -1   7  11  200.92    8.68
  -1   7  11  228.08    8.46
  -1   7  11  257.93    8.95
  -1   7  11  229.80    8.55
  -1   7  11  235.50    8.09
  -1   7  11  241.58    7.96
  -1   7  11  224.89    8.88
   1   7 -11  236.73    8.01
  -1   7  11  234.18    8.55
   1   7 -10   93.56    4.48
  -1   7  10   94.65    4.85
  -1   7  10   95.90    4.81
  -1   7  10  100.43    4.58
  -1   7  10  108.33    5.20
  -1   7  10  109.85    4.68
  -1   7  10   94.86    5.19
  -1   7  10   90.18    4.97
  -1   7  10   98.13    4.87
  -1   7   9  106.92    4.98
   1   7  -9  117.70    4.87
  -1   7   9  100.41    5.04
  -1   7   9  115.12    5.03
  -1   7   9  131.24    5.03
  -1   7   9  113.28    5.15
  -1   7   9  119.12    5.41
  -1   7   9  111.83    5.36
  -1   7   9  110.86    4.69
  -1   7   8    7.10    1.20
  -1   7   8    5.37    1.10
   1   7  -8    4.20    0.87
  -1   7   8    8.28    1.21
  -1   7   8    5.82    1.09
  -1   7   8    5.63    1.09
  -1   7   8    4.43    0.91
  -1   7   8    5.20    0.95
  -1   7   7  288.37    9.15
  -1   7   7  291.46    8.88
  -1   7   7  304.66    9.18
  -1   7   7  279.76    8.87
  -1   7   7  308.81    8.66
  -1   7   6  207.94    7.00
  -1   7   6  216.59    6.77
  -1   7   6  238.24    6.74
  -1   7   6  234.44    6.64
  -1   7   6  216.48    6.87
  -1   7   5  432.35   10.93
  -1   7   5  423.21   10.81
  -1   7   5  433.93   10.60
  -1   7   4  363.31    9.15
  -1   7   4  350.95    8.61
  -1   7   4  355.17    8.93
   1   7  -4  352.73    8.30
  -1   7   4  353.08    8.87
  -1   7   3  971.45   21.43
  -1   7   3  975.39   21.45
  -1   7   3  976.97   21.24
  -1   7   3 1010.16   22.02
   1   7  -3 1043.84   21.49
  -1   7   2  151.15    3.86
  -1   7   2  149.69    4.05
  -1   7   2  158.04    4.73
   1   7  -1    7.07    0.58
  -1   7   1    5.78    0.71
  -1   7   0  312.91    8.32
   1   7   0  328.13    7.62
  -1   7  -1  982.65   21.84
  -1   7  -1 1009.59   21.93
  -1   7  -2  403.53    9.34
  -1   7  -2  375.95    9.09
  -1   7  -2  382.22    9.12
  -1   7  -2  393.08   10.01
  -1   7  -3 1906.23   41.22
  -1   7  -3 1891.59   40.92
   1   7   3 2056.30   41.32
  -1   7  -3 1903.85   40.88
  -1   7  -3 2021.59   41.76
   1   7   4  302.64    7.72
  -1   7  -4  284.58    7.56
  -1   7  -4  294.45    8.03
  -1   7  -5   34.45    2.04
  -1   7  -5   37.69    2.20
  -1   7  -6   27.34    2.19
  -1   7  -6   22.87    1.76
  -1   7  -6   28.45    1.92
  -1   7  -6   27.09    1.93
  -1   7  -7  466.53   13.07
  -1   7  -7  445.95   12.81
  -1   7  -7  459.18   12.35
  -1   7  -7  474.65   12.04
   1   7   7  426.04   12.07
  -1   7  -7  490.72   12.53
   1   7   7  481.86   12.15
   1   7   8    0.36    0.50
  -1   7  -8    0.74    0.59
  -1   7  -8   -0.11    0.65
  -1   7  -8    0.21    0.54
  -1   7  -8    0.15    0.41
   1   7   8    2.25    0.70
   1   7   8    0.23    0.44
  -1   7  -8    0.36    0.53
  -1   7  -9    0.45    0.66
  -1   7  -9    0.94    0.70
   1   7   9    1.10    0.61
   1   7   9    1.25    0.66
  -1   7  -9    0.91    0.62
   1   7   9    0.52    0.47
   1   7   9    1.29    0.56
  -1   7  -9    1.64    0.67
  -1   7  -9    1.54    0.85
   1   7  10    0.13    0.59
  -1   7 -10    0.44    0.53
   1   7  10    0.82    0.66
  -1   7 -10    0.80    0.63
   1   7  10    0.74    0.60
  -1   7 -10    0.63    0.71
   1   7  10    1.25    0.65
   1   7  10    0.11    0.69
  -1   7 -10    0.35    0.77
  -1   7 -10    0.34    0.62
   1   7  11    8.33    1.66
  -1   7 -11    8.62    1.64
  -1   7 -11   10.18    1.63
   1   7  11   12.76    1.85
  -1   7 -11   15.94    1.77
   1   7  11   16.08    1.82
   1   7  11   14.86    1.64
  -1   7 -11   20.73    2.23
  -1   7 -11   13.96    1.78
  -1   7 -11   17.15    1.95
  -1   7 -11    9.22    1.56
   1   7  11   18.01    1.86
  -1   7 -12   28.57    2.71
  -1   7 -12   43.74    3.14
   1   7  12   29.84    2.61
   1   7  12   34.15    2.56
  -1   7 -12   39.79    2.79
   1   7  12   35.47    2.47
  -1   7 -12   31.85    2.55
  -1   7 -12   36.24    2.55
   1   7  13   16.92    1.88
  -1   7 -13   19.01    1.99
  -1   7 -13   16.22    1.87
   1   7  13   15.97    1.83
  -1   7 -13   17.79    1.65
  -1   7 -13   17.87    1.76
  -1   7 -13   19.97    1.82
   1   7  13   19.68    1.80
  -1   7 -14    0.39    0.49
  -1   7 -14    0.27    0.47
  -1   7 -14    0.46    0.44
  -1   7 -14   -0.31    0.54
   1   7  14    0.24    0.50
  -1   8  16   48.39    1.90
  -1   8  15   54.68    2.55
  -1   8  15   47.16    2.66
   1   8 -14  175.11    6.47
  -1   8  14  182.87    6.06
  -1   8  13    5.95    1.26
  -1   8  13    7.96    1.33
  -1   8  13   12.38    1.71
  -1   8  13    9.64    1.33
   1   8 -13    9.56    1.31
  -1   8  13    8.66    1.27
   1   8 -13    5.89    1.29
  -1   8  12  384.72   11.63
  -1   8  12  336.00   10.85
  -1   8  12  359.27   10.51
  -1   8  12  336.56   10.29
   1   8 -12  337.75   10.35
   1   8 -12  358.19   10.12
  -1   8  12  378.38   11.55
  -1   8  12  336.95   10.75
  -1   8  11  183.86    6.70
   1   8 -11  175.05    6.68
  -1   8  11  204.16    7.75
   1   8 -11  196.96    6.60
  -1   8  11  193.66    7.28
  -1   8  11  192.85    7.61
  -1   8  11  172.26    7.39
  -1   8  11  190.99    6.91
  -1   8  11  174.15    7.51
  -1   8  11  183.39    7.10
  -1   8  10   72.93    3.81
   1   8 -10   63.31    3.58
  -1   8  10   65.06    3.74
  -1   8  10   63.12    3.97
  -1   8  10   68.83    3.91
  -1   8  10   68.25    4.10
  -1   8  10   64.31    4.06
  -1   8   9    9.79    1.36
  -1   8   9    4.92    1.04
  -1   8   9    5.63    1.19
  -1   8   9    3.25    0.96
  -1   8   9    9.85    1.55
   1   8  -9    7.03    1.16
  -1   8   9    4.91    1.09
  -1   8   8   37.86    2.50
  -1   8   8   35.41    2.39
  -1   8   8   43.92    2.71
  -1   8   8   35.81    2.79
  -1   8   8   35.33    2.54
  -1   8   8   34.94    2.65
   1   8  -8   34.04    2.41
  -1   8   8   37.30    2.67
  -1   8   7   14.68    1.63
  -1   8   7   13.27    1.45
  -1   8   7   15.60    1.53
  -1   8   7   17.20    1.61
  -1   8   7   10.51    1.47
  -1   8   7   15.22    1.42
  -1   8   6  188.86    6.59
  -1   8   6  185.62    5.69
  -1   8   6  174.43    5.85
  -1   8   6  179.78    5.97
  -1   8   5  565.73   14.12
  -1   8   5  583.30   14.12
  -1   8   5  607.66   13.86
  -1   8   4   54.86    2.61
  -1   8   4   51.30    2.19
  -1   8   4   48.82    2.16
   1   8  -4   52.84    2.10
   1   8  -3  114.29    3.50
  -1   8   3  113.62    3.87
  -1   8   2  142.97    4.69
   1   8  -2  157.05    4.05
   1   8  -1   33.19    1.44
  -1   8   0  669.03   16.41
   1   8   0  727.05   15.58
   1   8   1 1780.33   36.81
  -1   8  -1 1692.52   37.63
  -1   8  -2 1527.50   32.22
  -1   8  -2 1760.83   34.19
   1   8   2 1963.76   33.36
  -1   8  -3  654.85   15.37
  -1   8  -3  659.95   15.38
  -1   8  -4  139.42    4.51
  -1   8  -4  142.10    4.53
  -1   8  -4  135.81    4.70
  -1   8  -5  320.89    8.78
  -1   8  -5  316.69    8.74
  -1   8  -5  321.76    9.56
   1   8   5  352.69    9.08
  -1   8  -5  350.71    9.36
  -1   8  -6  186.15    6.61
  -1   8  -6  187.14    6.04
  -1   8  -6  205.26    7.12
   1   8   6  175.62    6.14
  -1   8  -6  202.87    6.35
  -1   8  -6  187.53    6.11
  -1   8  -7   75.99    3.67
   1   8   7   77.61    3.76
  -1   8  -7   84.62    4.38
  -1   8  -7   77.49    3.72
  -1   8  -7   88.47    3.74
   1   8   8   62.36    3.19
  -1   8  -8   54.10    3.18
  -1   8  -8   56.88    3.44
   1   8   8   51.27    3.08
  -1   8  -8   58.18    3.66
  -1   8  -8   55.53    3.25
  -1   8  -9   11.95    1.43
   1   8   9   14.32    1.80
  -1   8  -9   13.03    1.60
   1   8   9   11.37    1.46
  -1   8  -9   11.10    1.51
  -1   8  -9   13.74    1.81
   1   8   9   11.37    1.44
  -1   8  -9   14.70    1.73
  -1   8  -9   15.21    1.88
  -1   8  -9   11.72    1.66
   1   8   9   12.90    1.77
  -1   8 -10   85.92    4.40
   1   8  10   82.98    3.98
  -1   8 -10   72.60    3.68
   1   8  10   86.02    4.03
  -1   8 -10   86.37    4.67
  -1   8 -10   74.41    4.34
   1   8  10   77.60    4.06
  -1   8 -10   78.10    4.01
  -1   8 -10   65.11    3.95
   1   8  10   82.32    4.33
   1   8  10   70.01    4.36
   1   8  11  142.23    5.97
  -1   8 -11  143.56    6.20
   1   8  11  135.77    5.38
  -1   8 -11  127.10    5.86
   1   8  11  130.28    5.43
  -1   8 -11  128.68    5.17
  -1   8 -11  127.14    5.38
  -1   8 -11  145.52    5.93
   1   8  12   25.02    2.02
   1   8  12   23.36    2.00
  -1   8 -12   27.52    2.46
  -1   8 -12   25.29    2.33
   1   8  12   22.20    2.17
  -1   8 -12   26.04    2.20
   1   8  12   23.57    2.22
  -1   8 -12   22.75    1.99
  -1   8 -13    3.98    0.92
  -1   8 -13    1.63    0.77
  -1   8 -13    2.53    0.71
   1   8  13    2.62    0.66
  -1   8 -14    0.35    0.46
  -1   9  16    5.68    0.65
  -1   9  15    6.03    0.90
  -1   9  15    6.29    0.80
  -1   9  14   11.03    1.24
  -1   9  14    9.34    1.29
  -1   9  13   14.68    1.78
   1   9 -13   11.59    1.34
  -1   9  12    0.89    0.69
  -1   9  12    1.72    0.98
  -1   9  12    3.26    1.10
   1   9 -12    0.68    0.58
  -1   9  11   78.39    4.09
   1   9 -11   90.83    4.33
  -1   9  11   88.34    4.42
  -1   9  11  101.03    5.10
  -1   9  10  262.59    9.08
  -1   9  10  243.27    8.26
   1   9  -9   81.37    4.16
  -1   9   9   95.30    4.96
  -1   9   9   93.84    4.49
  -1   9   8  519.16   14.32
  -1   9   8  532.91   14.25
  -1   9   8  566.91   13.79
   1   9  -7  191.38    6.56
  -1   9   7  197.00    7.30
  -1   9   7  168.64    6.13
  -1   9   7  215.16    7.35
  -1   9   7  228.38    6.99
  -1   9   7  175.93    6.18
  -1   9   6    7.50    0.96
  -1   9   6    7.54    0.97
  -1   9   6   10.02    1.37
  -1   9   5    5.53    0.91
  -1   9   5    4.04    0.90
  -1   9   4  184.03    6.29
  -1   9   4  196.13    6.01
  -1   9   4  177.03    5.96
  -1   9   4  174.34    6.28
   1   9  -4  180.12    5.19
  -1   9   3   15.00    1.34
   1   9  -3   15.88    1.21
  -1   9   2   26.62    1.77
   1   9  -2   32.20    1.46
   1   9  -1    3.50    0.52
  -1   9   1    3.04    0.71
  -1   9   0  464.61   12.10
   1   9   0  484.31   11.10
  -1   9  -1 1515.55   35.44
   1   9   1 1697.90   34.59
   1   9   2   25.09    1.49
  -1   9  -2   22.48    1.74
  -1   9  -3  750.58   19.77
  -1   9  -3  793.05   19.73
   1   9   4  946.87   20.50
  -1   9  -4  893.05   21.09
  -1   9  -5   41.24    2.70
   1   9   5   46.02    2.46
  -1   9  -5   40.39    2.14
  -1   9  -5   42.43    2.88
  -1   9  -5   45.45    2.66
  -1   9  -6  168.21    6.41
  -1   9  -6  125.10    4.85
   1   9   6  138.22    5.39
   1   9   6  175.50    5.54
  -1   9  -6  155.68    5.52
  -1   9  -6  162.73    6.01
   1   9   7   72.87    3.69
  -1   9  -7   81.67    4.37
  -1   9  -7   79.39    4.08
  -1   9  -8  376.07   11.47
  -1   9  -8  372.02   11.00
   1   9   8  352.44   10.23
  -1   9  -9  103.61    4.91
   1   9   9   88.96    4.30
   1   9   9   97.55    4.49
  -1   9  -9  100.92    5.13
  -1   9 -10  368.41   11.61
   1   9  10  346.43   10.74
  -1   9 -10  368.90   11.19
   1   9  10  373.27   10.77
  -1   9 -11    2.51    0.88
   1   9  11    4.91    1.01
  -1   9 -11    3.50    1.10
   1   9  11    4.34    1.01
  -1   9 -12    1.80    0.86
  -1   9 -12    1.65    0.70
  -1   9 -13   -0.06    0.39
  -1   9 -13    0.25    0.57
  -1   9 -14   10.04    1.15
  -1  10  15    2.89    0.49
  -1  10  15    3.05    0.62
  -1  10  15    3.00    0.63
  -1  10  14   66.50    3.35
  -1  10  14   74.20    3.03
  -1  10  13    1.05    0.72
  -1  10  13    1.16    0.59
  -1  10  12   27.07    2.43
   1  10 -12   22.16    1.93
  -1  10  12   29.91    2.58
   1  10 -11  143.42    5.73
  -1  10  11  166.08    6.81
  -1  10  10   46.88    3.17
  -1  10  10   49.61    3.52
   1  10 -10   42.92    2.90
  -1  10   9  292.48    9.95
   1  10  -9  268.12    8.87
  -1  10   9  300.20    9.47
  -1  10   8    2.07    0.83
  -1  10   8    1.64    0.76
  -1  10   8    2.46    0.79
   1  10  -8    1.59    0.75
   1  10  -7   63.55    3.49
  -1  10   7   75.83    4.07
  -1  10   7   73.17    3.73
  -1  10   7   74.08    4.17
  -1  10   6   64.16    3.62
   1  10  -6   57.94    3.17
  -1  10   6   58.53    3.02
  -1  10   5   26.88    1.91
  -1  10   5   23.42    2.14
  -1  10   4    1.23    0.55
  -1  10   4    1.37    0.65
  -1  10   4    1.02    0.54
  -1  10   4    1.34    0.61
  -1  10   4    1.33    0.62
  -1  10   3  834.08   19.69
  -1  10   3  817.92   20.46
  -1  10   3  846.19   20.39
  -1  10   3  806.11   19.81
   1  10  -3  881.71   19.29
  -1  10   2  190.95    6.00
   1  10  -2  188.25    5.13
  -1  10   2  181.33    6.38
   1  10  -1  290.71    7.30
  -1  10   1  287.99    8.35
  -1  10   0  652.62   16.75
   1  10   0  708.63   15.66
  -1  10   0  701.78   16.81
  -1  10   0  658.38   16.89
  -1  10  -1  389.75   11.17
  -1  10  -1  393.23   11.33
  -1  10  -1  414.22   11.22
   1  10   2    6.31    0.83
  -1  10  -2    5.38    0.99
  -1  10  -3   33.72    2.31
  -1  10  -3   41.17    2.77
   1  10   3   40.14    2.12
  -1  10  -3   33.36    2.39
  -1  10  -3   33.34    2.31
  -1  10  -4   84.18    4.30
   1  10   4   90.70    3.61
  -1  10  -4   79.22    3.99
  -1  10  -4   91.87    4.05
  -1  10  -5   63.48    3.31
  -1  10  -5   61.78    3.48
  -1  10  -5   62.47    3.72
   1  10   5   67.42    3.13
  -1  10  -6  301.95    9.49
   1  10   6  332.32    9.00
  -1  10  -6  296.88    9.81
   1  10   6  269.30    8.81
  -1  10  -6  304.01    9.00
   1  10   7   29.16    2.28
  -1  10  -7   31.47    2.53
  -1  10  -7   34.66    2.83
   1  10   7   33.13    2.34
  -1  10  -8  766.97   18.96
  -1  10  -8  755.21   19.44
  -1  10  -9  610.23   16.52
  -1  10  -9  612.02   17.06
   1  10   9  627.22   16.03
   1  10  10    6.17    1.22
  -1  10 -10    6.59    1.27
  -1  10 -10    4.90    1.25
   1  10  11   45.43    2.81
  -1  10 -11   51.59    3.12
  -1  10 -11   49.27    3.29
  -1  10 -12   33.50    2.26
  -1  10 -12   31.02    2.45
  -1  10 -13    8.33    1.16
  -1  11  15   63.12    2.43
  -1  11  14   19.65    1.61
  -1  11  14   20.33    1.34
  -1  11  14   21.76    1.64
  -1  11  13   29.07    2.28
  -1  11  13   34.19    2.05
  -1  11  12   62.50    3.73
  -1  11  12   66.24    3.77
  -1  11  12   64.05    3.21
  -1  11  11   59.66    3.19
  -1  11  11   52.83    3.51
  -1  11  10  138.01    5.35
  -1  11  10  127.54    5.62
  -1  11  10  136.00    6.14
   1  11 -10  119.83    5.17
   1  11  -9    2.67    0.80
  -1  11   9    3.64    0.93
  -1  11   9    3.67    1.08
  -1  11   9    2.70    0.90
  -1  11   8   10.53    1.69
  -1  11   8   11.15    1.40
   1  11  -8    8.39    1.33
  -1  11   8   10.77    1.54
  -1  11   8   12.15    1.70
  -1  11   7  268.57    9.32
  -1  11   7  279.13    9.18
  -1  11   7  274.00    8.24
  -1  11   6    1.33    0.71
   1  11  -6    0.84    0.59
  -1  11   6    1.69    0.64
  -1  11   6    1.03    0.70
  -1  11   5   77.79    3.84
  -1  11   5   82.53    4.23
  -1  11   5   81.30    3.87
  -1  11   5   77.98    3.58
   1  11  -5   74.55    3.74
   1  11  -4  749.15   18.98
  -1  11   4  807.00   19.18
  -1  11   4  777.82   18.67
  -1  11   4  776.74   19.18
  -1  11   4  749.55   19.07
  -1  11   4  862.45   19.93
  -1  11   4  817.31   19.84
  -1  11   3  145.68    5.15
  -1  11   3  148.87    5.92
  -1  11   3  160.93    5.99
  -1  11   3  155.07    5.49
  -1  11   3  144.26    5.48
  -1  11   3  145.99    5.46
   1  11  -3  160.75    5.17
  -1  11   2   11.08    1.42
  -1  11   2   11.99    1.42
  -1  11   2   12.24    1.38
  -1  11   2   11.08    1.35
   1  11  -2   10.18    1.15
  -1  11   1  259.18    8.46
  -1  11   1  253.09    7.96
   1  11  -1  274.83    7.25
  -1  11   0   28.93    2.16
  -1  11   0   25.23    2.13
   1  11   0   28.31    1.68
  -1  11   0   24.16    1.91
  -1  11  -1  424.09   12.01
   1  11   1  460.15   10.93
  -1  11  -1  422.67   11.90
  -1  11  -1  400.10   11.41
  -1  11  -1  443.91   11.92
   1  11   2    8.80    1.02
  -1  11  -2    5.84    1.03
  -1  11  -2    6.59    1.14
  -1  11  -2    5.79    1.12
  -1  11  -2    7.85    1.24
  -1  11  -3  228.20    7.65
  -1  11  -3  249.43    8.46
   1  11   3  269.86    7.40
  -1  11  -3  234.65    7.98
  -1  11  -3  253.89    8.04
   1  11   4   81.00    3.48
  -1  11  -4   80.01    3.88
  -1  11  -4   68.61    3.59
  -1  11  -4   72.67    3.84
  -1  11  -4   70.60    4.04
  -1  11  -5   68.21    3.62
  -1  11  -5   76.93    4.25
   1  11   5   79.72    3.60
  -1  11  -5   70.96    3.87
  -1  11  -6  158.18    5.98
   1  11   6  183.63    6.14
  -1  11  -6  168.56    6.86
  -1  11  -6  163.68    6.45
  -1  11  -7    3.32    0.93
  -1  11  -7    2.49    0.94
   1  11   7    4.11    0.95
  -1  11  -8   21.36    2.31
  -1  11  -8   22.25    2.22
  -1  11  -9    5.08    1.23
  -1  11  -9    5.82    1.32
  -1  11 -10    6.27    1.34
   1  11  10    5.92    1.10
  -1  11 -10    7.56    1.26
  -1  11 -11  157.63    5.73
  -1  11 -11  152.08    6.16
  -1  11 -12    1.47    0.56
  -1  11 -12    1.40    0.67
   1  11  13   38.35    1.80
  -1  11 -13   47.63    2.48
  -1  12  14   29.01    1.76
  -1  12  14   33.87    1.85
  -1  12  13   18.43    1.70
  -1  12  13   21.42    1.70
  -1  12  13   18.41    1.34
  -1  12  12    0.57    0.65
  -1  12  12    0.08    0.59
  -1  12  12    0.80    0.59
  -1  12  12    0.80    0.55
  -1  12  11  117.10    4.60
  -1  12  11  111.92    5.21
   1  12 -10   21.92    1.99
  -1  12  10   28.60    2.17
  -1  12  10   24.54    2.43
  -1  12   9   11.92    1.73
   1  12  -9   14.60    1.68
  -1  12   9   13.22    1.50
  -1  12   9   10.70    1.61
  -1  12   8   20.31    2.17
   1  12  -8   17.39    1.84
  -1  12   8   19.83    2.08
  -1  12   8   21.21    1.90
  -1  12   8   25.69    2.50
  -1  12   7    9.33    1.27
  -1  12   7    9.67    1.50
  -1  12   7    7.92    1.47
   1  12  -7    7.87    1.30
  -1  12   7   10.31    1.46
  -1  12   6   30.65    2.44
  -1  12   6   28.16    2.32
   1  12  -6   26.63    2.25
  -1  12   6   29.83    2.55
  -1  12   6   26.57    2.07
   1  12  -5    8.34    1.28
  -1  12   5    7.30    1.22
  -1  12   5    7.87    1.13
  -1  12   5    8.01    1.27
  -1  12   5    7.71    1.31
   1  12  -4    5.16    1.01
  -1  12   4    6.52    1.11
  -1  12   4    4.58    0.97
  -1  12   4    5.11    1.10
  -1  12   4    6.22    1.01
  -1  12   3  107.02    4.35
  -1  12   3   99.06    4.47
  -1  12   3  110.91    5.01
   1  12  -3  108.26    4.69
  -1  12   3  112.00    4.76
  -1  12   3  112.83    5.12
   1  12  -3  116.05    4.38
   1  12  -2   63.88    3.15
   1  12  -2   63.53    3.39
  -1  12   2   65.62    3.55
  -1  12   2   64.08    3.40
  -1  12   2   64.13    3.61
  -1  12   2   63.95    3.12
  -1  12   2   58.83    3.19
  -1  12   1   41.35    2.67
   1  12  -1   41.32    2.16
  -1  12   1   41.28    2.60
  -1  12   1   40.99    2.83
  -1  12   1   47.25    2.92
  -1  12   0  149.96    5.71
  -1  12   0  172.71    6.26
   1  12   0  172.18    5.34
  -1  12   0  155.75    6.20
  -1  12  -1    7.01    1.19
  -1  12  -1    7.68    1.33
   1  12   1    5.60    0.85
  -1  12  -1    5.01    0.99
  -1  12  -2  500.04   13.79
   1  12   2  537.48   12.88
  -1  12  -2  504.85   14.29
  -1  12  -2  478.11   13.27
  -1  12  -2  516.00   13.87
  -1  12  -2  490.40   13.90
  -1  12  -3    3.02    0.97
  -1  12  -3    2.21    0.83
  -1  12  -3    3.26    0.89
  -1  12  -3    1.61    0.73
  -1  12  -3    2.25    0.73
   1  12   3    5.33    0.95
   1  12   4  422.54   11.10
  -1  12  -4  422.32   11.81
  -1  12  -4  408.18   12.41
  -1  12  -4  380.54   11.35
  -1  12  -4  401.08   11.85
   1  12   5   11.30    1.39
  -1  12  -5   13.19    1.81
  -1  12  -5   11.31    1.48
  -1  12  -5   12.80    1.68
  -1  12  -5   10.50    1.46
  -1  12  -6  613.62   17.22
  -1  12  -6  618.00   16.25
  -1  12  -6  638.16   16.76
   1  12   6  631.40   16.07
   1  12   7   44.45    2.88
  -1  12  -7   37.59    2.70
  -1  12  -7   35.49    2.79
  -1  12  -7   36.96    3.04
  -1  12  -8    3.13    1.00
  -1  12  -8    3.36    0.99
   1  12   8    3.11    0.91
  -1  12  -8    2.10    0.76
  -1  12  -9   44.33    2.99
  -1  12  -9   53.43    3.53
  -1  12  -9   44.51    2.84
   1  12  10    0.07    0.43
   1  12  10    1.13    0.63
  -1  12 -10    0.21    0.62
  -1  12 -10    0.25    0.57
  -1  12 -11   11.92    1.52
   1  12  11   12.08    1.24
  -1  12 -11   11.79    1.31
  -1  12 -12   45.26    2.64
  -1  12 -13    3.44    0.67
  -1  12 -13    3.44    0.59
  -1  13  14    0.53    0.31
  -1  13  13   -0.05    0.42
  -1  13  13    0.18    0.37
  -1  13  12   10.81    1.40
  -1  13  12    9.18    1.20
  -1  13  12   10.40    1.07
  -1  13  12   11.52    1.41
  -1  13  11   69.35    3.58
  -1  13  11   64.24    3.60
  -1  13  11   63.37    3.02
  -1  13  10  232.67    7.39
  -1  13  10  251.26    8.20
  -1  13  10  245.42    8.57
   1  13  -9   17.28    1.80
  -1  13   9   25.29    1.99
  -1  13   9   24.35    2.25
  -1  13   9   20.94    2.27
  -1  13   8  177.70    7.29
   1  13  -8  154.05    6.15
  -1  13   8  177.90    6.72
  -1  13   8  178.14    6.19
  -1  13   8  180.16    7.07
  -1  13   7   31.85    2.70
  -1  13   7   27.68    2.44
  -1  13   7   29.94    2.46
  -1  13   7   32.87    2.84
   1  13  -7   27.62    2.29
  -1  13   7   28.43    2.15
  -1  13   6   11.55    1.59
  -1  13   6   10.41    1.32
  -1  13   6    9.26    1.45
  -1  13   6   11.74    1.66
  -1  13   5    3.33    0.94
  -1  13   5    2.06    0.65
   1  13  -5    2.02    0.70
  -1  13   5    3.27    0.93
  -1  13   5    3.77    1.07
  -1  13   4  482.82   13.17
  -1  13   4  460.26   12.39
   1  13  -4  434.89   12.81
  -1  13   4  469.40   13.62
  -1  13   3   30.71    2.58
  -1  13   3   30.64    2.52
  -1  13   3   29.02    2.26
   1  13  -3   25.99    2.22
  -1  13   3   27.82    2.09
  -1  13   3   33.38    2.59
  -1  13   3   26.89    2.25
   1  13  -2   41.87    2.82
  -1  13   2   40.12    2.74
  -1  13   2   41.32    2.68
  -1  13   2   39.53    2.95
   1  13  -2   47.30    2.74
  -1  13   2   42.93    3.02
  -1  13   2   47.05    3.07
  -1  13   1  112.81    5.11
  -1  13   1  110.62    5.01
  -1  13   1  104.09    4.53
   1  13  -1  116.50    4.73
  -1  13   0   79.60    4.18
   1  13   0   76.12    3.33
  -1  13   0   68.89    3.57
  -1  13   0   84.47    4.21
  -1  13  -1   13.49    1.70
   1  13   1   11.05    1.27
  -1  13  -1   10.49    1.36
  -1  13  -1   12.00    1.71
  -1  13  -1   11.15    1.59
  -1  13  -2    1.21    0.64
  -1  13  -2    0.57    0.67
  -1  13  -2    1.25    0.71
  -1  13  -2    0.67    0.61
   1  13   2    1.36    0.57
  -1  13  -3   10.94    1.44
  -1  13  -3   11.54    1.55
  -1  13  -3   13.54    1.83
  -1  13  -3   10.03    1.54
  -1  13  -3   11.21    1.55
   1  13   3   12.74    1.40
  -1  13  -4   33.88    2.65
  -1  13  -4   34.18    2.65
  -1  13  -4   41.75    3.05
  -1  13  -4   29.36    2.34
  -1  13  -4   35.75    2.93
   1  13   4   36.52    2.46
  -1  13  -5  176.65    7.23
  -1  13  -5  174.17    6.78
  -1  13  -5  173.12    6.99
   1  13   5  191.45    6.61
  -1  13  -5  166.98    6.32
  -1  13  -6   29.77    2.38
   1  13   6   36.37    2.61
  -1  13  -6   34.01    2.88
  -1  13  -6   33.59    2.69
   1  13   7    0.19    0.54
  -1  13  -7    0.70    0.63
  -1  13  -7    1.81    0.92
  -1  13  -7    1.31    0.70
  -1  13  -8   16.55    1.99
  -1  13  -8   14.98    1.74
   1  13   8   14.11    1.49
   1  13   9   18.69    1.63
  -1  13  -9   19.67    1.88
  -1  13 -10   34.74    2.61
   1  13  10   33.77    2.04
  -1  13 -10   33.60    2.23
   1  13  10   28.88    2.08
  -1  13 -11   48.09    2.83
  -1  13 -11   47.00    2.67
  -1  13 -12  101.00    3.79
  -1  13 -12   89.80    3.41
  -1  13 -13   22.10    1.27
  -1  14  13   13.87    1.16
  -1  14  13   18.70    1.25
  -1  14  12    0.55    0.48
  -1  14  12    0.06    0.44
  -1  14  12    0.67    0.43
  -1  14  12    0.43    0.44
  -1  14  11   36.04    2.50
  -1  14  11   40.17    2.09
  -1  14  11   39.55    2.71
  -1  14  11   45.22    2.61
  -1  14  10   23.86    2.03
  -1  14  10   18.64    1.93
  -1  14  10   19.97    1.60
  -1  14   9    1.31    0.77
  -1  14   9    2.77    0.95
  -1  14   9    3.09    0.81
  -1  14   8    2.37    0.75
  -1  14   8    3.59    1.01
  -1  14   8    2.94    1.01
   1  14  -8    3.29    0.90
  -1  14   7    0.54    0.50
  -1  14   7    0.56    0.63
  -1  14   7    1.10    0.71
   1  14  -7   -0.36    0.64
  -1  14   7   -0.10    0.57
  -1  14   7    0.89    0.66
   1  14  -6    6.13    1.13
  -1  14   6    6.25    1.29
  -1  14   6    7.73    1.31
  -1  14   6    6.50    1.07
  -1  14   6    7.84    1.40
   1  14  -5    0.85    0.63
  -1  14   5    1.16    0.58
  -1  14   5    1.08    0.70
  -1  14   5   -0.11    0.62
  -1  14   4   38.78    2.97
   1  14  -4   33.50    2.56
  -1  14   4   32.66    2.57
  -1  14   4   33.36    2.34
  -1  14   4   41.45    3.00
   1  14  -3  192.13    7.12
  -1  14   3  200.70    7.63
  -1  14   3  202.98    7.25
  -1  14   3  211.39    7.65
  -1  14   2   10.79    1.57
  -1  14   2    6.96    1.15
   1  14  -2   11.47    1.55
  -1  14   2   10.15    1.57
   1  14  -2    9.35    1.29
  -1  14   2    8.20    1.41
  -1  14   1   84.19    4.04
  -1  14   1   90.45    4.60
  -1  14   1   93.07    4.65
   1  14  -1   94.20    4.31
   1  14   0    2.41    0.82
  -1  14   0    1.90    0.70
  -1  14   0    1.60    0.83
  -1  14   0    3.32    0.92
   1  14   1    5.24    0.94
  -1  14  -1    4.56    0.97
  -1  14  -1    2.36    0.93
  -1  14  -1    5.22    1.26
  -1  14  -2    0.44    0.58
  -1  14  -2    1.09    0.65
   1  14   2    0.39    0.52
  -1  14  -2    1.32    0.85
  -1  14  -2    2.15    0.88
  -1  14  -3   45.44    3.37
   1  14   3   45.25    2.78
  -1  14  -3   40.06    2.67
  -1  14  -3   45.54    3.21
  -1  14  -3   39.02    2.91
  -1  14  -4   52.42    3.65
  -1  14  -4   55.52    3.48
  -1  14  -4   50.78    3.03
   1  14   4   52.10    3.11
  -1  14  -4   53.39    3.36
  -1  14  -4   49.97    3.41
   1  14   5  205.32    7.26
  -1  14  -5  213.48    8.13
  -1  14  -5  203.15    7.52
  -1  14  -5  216.44    7.92
  -1  14  -6  228.37    8.49
  -1  14  -6  224.13    7.91
   1  14   6  232.07    7.85
  -1  14  -6  221.44    8.12
  -1  14  -7   37.96    2.74
  -1  14  -7   39.30    3.08
  -1  14  -7   38.66    2.93
  -1  14  -8   78.48    3.87
  -1  14  -8   76.63    4.09
  -1  14  -8   76.76    4.26
  -1  14  -9   51.17    3.23
  -1  14  -9   46.83    2.72
  -1  14  -9   48.52    3.01
  -1  14 -10    6.56    1.06
  -1  14 -10    7.29    1.19
  -1  14 -11    0.53    0.43
  -1  14 -11    0.13    0.47
  -1  14 -12    2.66    0.56
  -1  15  12    8.72    0.90
  -1  15  12    5.80    0.85
  -1  15  11    1.17    0.55
  -1  15  11    1.54    0.60
  -1  15  11    1.03    0.57
  -1  15  10    6.44    1.16
  -1  15  10    7.76    1.14
  -1  15   9   58.78    3.52
  -1  15   9   60.63    2.84
  -1  15   8  142.55    5.05
  -1  15   8  139.11    6.07
  -1  15   8  150.45    5.78
  -1  15   7   81.41    4.06
  -1  15   7   78.99    3.52
  -1  15   7   70.50    4.03
  -1  15   7   73.32    4.27
  -1  15   6    9.59    1.45
  -1  15   6    9.58    1.51
  -1  15   6    8.31    1.44
  -1  15   6    9.67    1.23
   1  15  -6   10.16    1.41
   1  15  -5    0.28    0.55
  -1  15   5    0.45    0.64
  -1  15   5    0.68    0.68
   1  15  -4   29.64    2.42
  -1  15   4   35.81    2.86
  -1  15   4   29.47    2.46
  -1  15   4   32.22    2.73
  -1  15   3   14.95    1.91
   1  15  -3   13.50    1.68
  -1  15   3   13.34    1.78
  -1  15   2    1.82    0.84
   1  15  -2    1.18    0.64
  -1  15   2    0.93    0.76
  -1  15   2    3.05    1.00
  -1  15   1   36.19    2.83
  -1  15   1   36.73    2.98
  -1  15   1   33.85    2.41
   1  15  -1   38.86    2.83
   1  15  -1   39.17    2.69
  -1  15   1   34.85    2.83
  -1  15   0   65.34    3.45
   1  15   0   75.69    3.93
  -1  15   0   69.37    4.04
  -1  15   0   74.79    4.20
  -1  15  -1    3.46    0.84
  -1  15  -1    2.59    0.89
  -1  15  -1    5.05    1.22
   1  15   1    4.68    1.04
  -1  15  -1    4.92    1.16
  -1  15  -2    2.85    0.99
   1  15   2    1.79    0.68
  -1  15  -2    2.20    0.88
  -1  15  -2    2.21    0.90
  -1  15  -3    3.96    1.15
   1  15   3    3.58    0.92
  -1  15  -3    1.82    0.74
  -1  15  -3    2.54    0.94
  -1  15  -4    1.72    0.97
  -1  15  -4    2.19    0.88
   1  15   4    1.64    0.77
  -1  15  -5   35.17    2.91
   1  15   5   28.23    2.38
  -1  15  -5   29.76    2.57
  -1  15  -6    5.26    1.17
  -1  15  -6    6.15    1.34
  -1  15  -7   79.32    4.11
  -1  15  -7   79.59    4.33
  -1  15  -8    8.23    1.27
  -1  15  -8   11.76    1.57
  -1  15  -9   20.95    1.81
  -1  15  -9   24.56    2.08
  -1  15 -10   27.03    1.77
  -1  15 -10   28.53    2.01
  -1  15 -11   13.99    1.21
  -1  16  11    0.92    0.40
  -1  16  11    0.37    0.31
  -1  16  11    0.23    0.37
  -1  16  10   10.34    1.15
  -1  16  10    9.06    1.13
  -1  16   9    2.80    0.78
  -1  16   9    4.46    1.00
  -1  16   8    0.58    0.69
  -1  16   8    0.40    0.62
  -1  16   7   12.84    1.63
  -1  16   7   13.02    1.55
  -1  16   7   13.66    1.76
   1  16  -6  109.05    4.68
  -1  16   6  125.63    5.17
  -1  16   6  114.12    5.20
  -1  16   6  115.01    5.48
  -1  16   5    4.26    1.12
  -1  16   5    3.28    0.96
   1  16  -5    4.08    0.98
  -1  16   4   79.30    4.35
   1  16  -4   80.76    4.08
  -1  16   4   88.28    4.63
  -1  16   3   24.87    2.41
   1  16  -3   23.04    2.14
  -1  16   2   34.77    2.82
   1  16  -2   29.45    2.46
  -1  16   2   33.76    2.80
   1  16  -1   43.26    3.01
  -1  16   1   42.47    3.16
  -1  16   1   38.18    3.03
  -1  16   1   41.20    3.02
  -1  16   0   17.13    2.02
  -1  16   0   16.79    2.00
  -1  16   0   17.94    2.11
   1  16   0   16.75    1.89
  -1  16   0   12.63    1.72
   1  16   0   16.69    1.84
  -1  16  -1    0.25    0.66
  -1  16  -1    0.11    0.70
  -1  16  -1    1.13    0.68
   1  16   1    0.82    0.56
  -1  16  -2  193.21    7.53
  -1  16  -2  170.75    6.79
   1  16   2  186.65    7.02
  -1  16  -2  164.30    6.80
  -1  16  -3    2.31    0.88
  -1  16  -3    2.79    1.06
  -1  16  -4    1.06    0.83
  -1  16  -4    0.51    0.62
  -1  16  -5   38.45    2.99
  -1  16  -5   38.11    2.80
  -1  16  -6    4.04    1.12
  -1  16  -6    3.19    0.93
  -1  16  -7   21.04    2.04
  -1  16  -7   15.23    1.63
  -1  16  -8    3.10    0.87
  -1  16  -8    2.95    0.74
  -1  16  -9   20.63    1.70
  -1  16  -9   17.73    1.41
  -1  16 -10    3.93    0.70
  -1  17  10   68.12    2.98
  -1  17  10   54.23    2.46
  -1  17   9   77.80    3.44
  -1  17   8  177.92    6.24
  -1  17   7   20.30    1.97
  -1  17   6   22.06    2.03
  -1  17   6   21.50    2.13
   1  17  -5   13.19    1.49
  -1  17   5   14.91    1.73
   1  17  -4   24.22    2.05
  -1  17   4   24.16    2.26
  -1  17   3  164.18    6.56
   1  17  -3  171.60    6.26
   1  17  -2   56.17    3.31
  -1  17   2   57.39    3.59
   1  17  -1  151.58    6.00
  -1  17   1  145.89    6.28
   1  17   0    5.19    1.13
  -1  17   0    5.10    1.13
  -1  17   0    4.44    1.18
   1  17   1   20.73    2.02
  -1  17  -1   19.31    2.18
  -1  17  -1   17.51    2.01
  -1  17  -1   15.16    1.79
  -1  17  -2   66.43    4.01
  -1  17  -2   57.56    3.48
  -1  17  -3    4.87    1.19
  -1  17  -3    3.87    1.02
  -1  17  -4  133.35    5.73
  -1  17  -4  113.52    4.99
  -1  17  -5    3.35    1.03
  -1  17  -5    3.00    0.87
  -1  17  -6   16.83    1.78
  -1  17  -6   12.61    1.44
  -1  17  -7   27.83    2.16
  -1  17  -7   22.16    1.72
  -1  17  -8    0.60    0.53
  -1  17  -9   44.39    2.24
  -1  17 -10    6.18    0.66
  -1  18   9   10.28    1.00
  -1  18   8   32.62    2.05
  -1  18   7   62.90    3.20
  -1  18   6   25.13    2.10
  -1  18   5    9.91    1.42
  -1  18   5    8.25    1.24
  -1  18   4   37.47    2.58
  -1  18   3    9.92    1.43
   1  18  -3    8.03    1.18
   1  18  -2   68.22    3.49
  -1  18   2   80.13    4.31
  -1  18   2   71.14    3.83
   1  18  -1   82.95    4.00
  -1  18   1   84.20    4.27
  -1  18   0    2.08    0.98
  -1  18   0    0.69    0.69
   1  18   0    1.53    0.71
   1  18   1   53.92    3.14
  -1  18  -1   54.24    3.35
  -1  18  -1   45.62    2.92
   1  18   2   24.81    2.07
  -1  18  -2   20.60    1.91
  -1  18  -2   21.61    2.11
  -1  18  -3   14.56    1.55
  -1  18  -3   19.85    2.01
  -1  18  -4    4.60    1.09
  -1  18  -4    3.12    0.79
  -1  18  -5   62.82    3.35
  -1  18  -5   48.73    2.66
  -1  18  -6   36.97    2.41
  -1  18  -6   32.30    1.94
  -1  18  -7    2.51    0.67
  -1  18  -8    0.24    0.38
  -1  18  -9    0.42    0.28
  -1  19   7   11.56    1.14
  -1  19   6  110.19    4.27
  -1  19   5    0.76    0.65
  -1  19   5    1.04    0.55
  -1  19   4   82.08    3.69
  -1  19   4   88.37    4.15
  -1  19   3   21.74    2.05
  -1  19   3   16.82    1.62
  -1  19   2   13.94    1.67
  -1  19   2   12.05    1.43
  -1  19   1   18.92    1.91
   1  19  -1   14.89    1.45
  -1  19   1   14.11    1.58
   1  19   0    0.27    0.47
  -1  19   0    0.49    0.56
  -1  19   0    0.66    0.65
   1  19   1    1.52    0.64
  -1  19  -1    2.30    0.87
  -1  19  -1    1.21    0.66
  -1  19  -2   15.22    1.73
   1  19   2   16.21    1.54
  -1  19  -2   16.19    1.65
  -1  19  -3    6.14    1.08
   1  19   3    8.56    1.12
  -1  19  -3    8.64    1.29
  -1  19  -3    6.16    0.91
   1  19   4   36.42    2.18
  -1  19  -4   33.37    2.21
  -1  19  -4   35.84    2.39
  -1  19  -5    2.82    0.69
  -1  19  -5    3.08    0.77
   1  19   5    2.69    0.67
  -1  19  -6   72.45    3.06
  -1  19  -6   65.24    2.84
  -1  19  -7    0.13    0.32
   1  19   7    0.07    0.25
  -1  19  -7    0.04    0.25
  -1  20   8    4.95    0.60
  -1  20   7   56.45    2.43
  -1  20   6   10.21    0.97
  -1  20   6   15.94    1.34
  -1  20   5   40.03    2.27
  -1  20   5   31.25    1.91
  -1  20   4   14.27    1.43
  -1  20   4   13.27    1.33
  -1  20   4    9.61    0.98
  -1  20   3   23.78    1.63
  -1  20   3   33.98    2.25
  -1  20   2    0.60    0.58
  -1  20   2   -0.22    0.45
  -1  20   1   23.93    1.93
  -1  20   1   17.99    1.50
  -1  20   0    2.56    0.81
  -1  20   0    1.30    0.58
  -1  20  -1  112.20    4.31
  -1  20  -1  145.38    5.09
  -1  20  -2   22.74    1.65
   1  20   2   23.20    1.54
   1  20   3    8.82    0.92
  -1  20  -3    9.51    1.03
  -1  20  -4    1.17    0.53
  -1  20  -4    1.36    0.45
   1  20   4    1.33    0.42
  -1  20  -5    3.25    0.63
  -1  20  -6    2.57    0.47
  -1  21   6    5.27    0.61
  -1  21   5   54.07    2.29
  -1  21   4   49.03    2.29
  -1  21   3   72.62    2.89
  -1  21   3   51.11    2.39
  -1  21   2   36.79    2.06
  -1  21   2   31.60    1.87
  -1  21   1    3.46    0.74
  -1  21   0   25.28    1.70
  -1  21  -1    2.11    0.57
  -1  21  -2    0.24    0.38
  -1  21  -3    0.70    0.38
  -1  21  -4    3.51    0.53
  -1  22   1   16.74    1.05
  -1  22   0    7.91    0.72
  -2 -21   4    4.32    0.65
  -2 -21   3   20.82    1.47
  -2 -21   2   30.50    1.86
  -2 -21   1    0.33    0.42
  -2 -21   0    0.17    0.39
  -2 -21  -1    0.37    0.33
  -2 -21  -1    0.35    0.45
  -2 -21  -2    3.71    0.74
  -2 -21  -3   10.97    1.04
  -2 -20   7    1.65    0.47
  -2 -20   6   20.19    1.45
  -2 -20   6   19.39    1.51
  -2 -20   5   32.30    2.02
  -2 -20   4    4.70    0.91
  -2 -20   3   -0.23    0.52
  -2 -20   2   10.84    1.40
  -2 -20   1   19.53    1.87
  -2 -20   1   18.00    1.61
  -2 -20   0   65.88    3.50
  -2 -20   0   58.38    2.99
  -2 -20  -1   12.07    1.35
  -2 -20  -1   14.15    1.60
  -2 -20  -2   -0.12    0.47
  -2 -20  -2    0.24    0.57
  -2 -20  -3   16.97    1.62
  -2 -20  -3   14.04    1.30
  -2 -20  -4    6.47    0.84
  -2 -20  -4    6.61    0.99
  -2 -20  -5    1.61    0.55
  -2 -19   9   19.36    1.23
  -2 -19   8   23.15    1.65
  -2 -19   7   52.12    2.64
  -2 -19   7   50.99    2.78
  -2 -19   7   44.54    2.20
  -2 -19   6   22.90    1.65
  -2 -19   6   26.60    2.02
  -2 -19   5    4.95    1.05
  -2 -19   5    2.41    0.71
  -2 -19   4    1.39    0.65
  -2 -19   4    1.22    0.80
  -2 -19   3    1.99    0.84
  -2 -19   3    2.54    0.79
  -2 -19   3    1.78    0.67
  -2 -19   2   22.41    1.99
  -2 -19   2   18.60    1.69
  -2 -19   2   22.63    2.23
  -2 -19   1  114.05    5.00
  -2 -19   1  122.79    5.56
  -2 -19   0    5.26    1.01
  -2 -19   0    5.23    1.22
  -2 -19  -1  174.49    6.78
  -2 -19  -1  162.58    6.16
  -2 -19  -2    9.44    1.60
  -2 -19  -2    8.07    1.29
  -2 -19  -3   -0.31    0.64
  -2 -19  -3   -0.10    0.70
  -2 -19  -4    0.88    0.72
  -2 -19  -4    0.35    0.57
  -2 -19  -5   13.61    1.49
  -2 -19  -5   13.57    1.33
  -2 -19  -6    2.33    0.57
  -2 -19  -6    1.86    0.65
  -2 -19  -7   16.31    1.26
  -2 -18  10    9.76    0.93
  -2 -18   9   20.66    1.61
  -2 -18   9   15.11    1.28
  -2 -18   8    0.62    0.55
  -2 -18   8    0.43    0.52
  -2 -18   8    1.03    0.54
  -2 -18   7    2.58    0.88
  -2 -18   7    3.12    0.83
  -2 -18   7    2.32    0.84
  -2 -18   6  121.56    5.25
  -2 -18   6  115.92    4.75
  -2 -18   5    2.90    0.98
  -2 -18   5    2.80    0.88
  -2 -18   4   26.83    2.53
  -2 -18   4   24.85    2.15
  -2 -18   3   88.10    4.88
  -2 -18   3   76.69    4.27
  -2 -18   3   76.63    3.95
  -2 -18   2   71.08    4.12
  -2 -18   2   66.64    3.68
  -2 -18   1   45.51    3.23
  -2 -18   1   36.84    2.69
  -2 -18   1   45.64    3.49
  -2 -18   0  143.98    6.50
  -2 -18   0  140.45    6.00
  -2 -18  -1    1.19    0.90
  -2 -18  -1    1.17    0.99
  -2 -18  -1    0.99    0.64
  -2 -18  -2    4.76    1.36
  -2 -18  -2    4.29    1.19
  -2 -18  -3    7.61    1.52
  -2 -18  -3    7.54    1.40
  -2 -18  -4    0.22    0.76
  -2 -18  -4    0.18    0.67
  -2 -18  -5    8.85    1.47
  -2 -18  -5    8.30    1.27
  -2 -18  -6   30.55    2.14
  -2 -18  -6   31.62    2.37
  -2 -18  -7   11.55    1.22
  -2 -18  -7   14.34    1.48
  -2 -18  -8   14.06    1.08
  -2 -18  -8   16.19    1.34
  -2 -17  11   76.17    2.87
  -2 -17  10    5.32    0.90
  -2 -17  10    4.31    0.78
  -2 -17   9   13.61    1.43
  -2 -17   9   17.22    1.73
  -2 -17   8    0.48    0.59
  -2 -17   8    0.69    0.67
  -2 -17   8    1.22    0.79
  -2 -17   7   38.92    2.69
  -2 -17   7   39.70    2.93
  -2 -17   6  116.37    5.54
  -2 -17   6  112.19    5.05
  -2 -17   5   19.19    2.27
  -2 -17   5   18.70    2.02
  -2 -17   4  197.55    7.73
  -2 -17   4  196.46    7.34
  -2 -17   4  192.22    7.96
  -2 -17   3    7.32    1.58
  -2 -17   3    6.80    1.36
  -2 -17   2  175.78    7.28
  -2 -17   2  169.41    6.81
  -2 -17   1    2.02    1.18
  -2 -17   1    1.73    0.85
  -2 -17   0   10.03    1.79
  -2 -17   0    8.00    1.47
  -2 -17   0    8.65    1.67
  -2 -17  -1   36.38    2.81
  -2 -17  -1   39.77    3.46
  -2 -17  -1   40.37    3.22
  -2 -17  -2   10.25    1.96
  -2 -17  -2    9.23    1.45
  -2 -17  -2    7.98    1.60
  -2 -17  -3    2.10    1.02
  -2 -17  -3    0.27    0.99
  -2 -17  -3    1.59    0.72
  -2 -17  -4    4.62    1.26
  -2 -17  -4    8.82    1.54
  -2 -17  -5    4.18    1.16
  -2 -17  -5    4.58    1.21
  -2 -17  -6    4.19    1.08
  -2 -17  -6    4.19    1.12
  -2 -17  -7    1.56    0.70
  -2 -17  -7    1.09    0.70
  -2 -17  -8    6.17    0.99
  -2 -17  -8    6.02    0.94
  -2 -17  -9   18.18    1.29
  -2 -16  12    3.31    0.55
  -2 -16  11   97.79    3.78
  -2 -16  11   96.74    3.88
  -2 -16  10    3.52    0.68
  -2 -16  10    4.76    0.97
  -2 -16  10    4.21    1.01
  -2 -16   9    4.61    0.87
  -2 -16   9    6.19    1.22
  -2 -16   9    9.13    1.36
  -2 -16   9    5.85    1.26
  -2 -16   8   28.28    2.63
  -2 -16   8   34.69    2.81
  -2 -16   8   31.63    2.51
  -2 -16   8   27.73    2.08
  -2 -16   7    8.72    1.60
  -2 -16   7    8.11    1.24
  -2 -16   7    6.98    1.37
  -2 -16   6   14.07    1.84
  -2 -16   6   14.41    2.03
  -2 -16   6   11.58    1.46
  -2 -16   5    7.24    1.23
  -2 -16   5   11.34    1.90
  -2 -16   5    8.70    1.68
  -2 -16   5    9.41    1.61
  -2 -16   4  138.60    6.45
  -2 -16   4  136.07    6.08
  -2 -16   3    0.13    0.91
  -2 -16   3    2.98    1.09
  -2 -16   2   69.67    4.44
  -2 -16   2   65.74    4.05
  -2 -16   1    8.50    1.61
  -2 -16   1    9.19    1.62
  -2 -16   0   25.61    2.71
  -2 -16   0   34.45    2.88
  -2 -16  -1    6.16    1.49
  -2 -16  -1    5.00    1.27
  -2 -16  -2  141.60    6.22
  -2 -16  -2  142.16    6.56
  -2 -16  -2  155.89    6.86
  -2 -16  -3  131.40    6.20
  -2 -16  -3  124.43    6.02
  -2 -16  -3  119.75    5.49
  -2 -16  -4    6.61    1.26
  -2 -16  -4    7.89    1.57
  -2 -16  -4    5.80    1.46
  -2 -16  -5  102.51    5.09
  -2 -16  -5   89.40    4.25
  -2 -16  -6   36.72    2.90
  -2 -16  -7  100.97    4.71
  -2 -16  -8    5.42    1.10
  -2 -16  -9   31.15    2.06
  -2 -16 -10   15.45    1.18
  -2 -16 -10   12.61    1.11
  -2 -15  12  107.01    4.00
  -2 -15  12  105.31    4.00
  -2 -15  11   10.70    1.17
  -2 -15  11   12.03    1.44
  -2 -15  11   12.13    1.43
  -2 -15  10  145.10    5.99
  -2 -15  10  132.00    5.03
  -2 -15  10  146.80    5.70
  -2 -15   9   76.66    4.30
  -2 -15   9   66.45    3.51
  -2 -15   9   71.87    3.98
  -2 -15   9   71.52    4.28
  -2 -15   8    7.05    1.51
  -2 -15   8    7.23    1.41
  -2 -15   8    6.49    1.21
  -2 -15   7   17.14    1.88
  -2 -15   7   17.33    2.27
  -2 -15   7   19.59    2.19
  -2 -15   6  202.22    8.33
  -2 -15   6  195.23    7.15
  -2 -15   6  203.98    7.83
  -2 -15   5  160.40    7.17
  -2 -15   5  155.40    7.29
  -2 -15   5  164.93    6.90
  -2 -15   5  160.60    6.28
  -2 -15   4   32.23    2.55
  -2 -15   4   37.84    3.28
  -2 -15   4   35.40    2.96
  -2 -15   3   91.21    5.20
  -2 -15   3   86.22    4.35
  -2 -15   3   94.96    5.00
  -2 -15   2   78.79    4.78
  -2 -15   2   81.23    4.61
  -2 -15   2   69.57    3.83
  -2 -15   1   29.96    2.92
  -2 -15   1   28.67    2.68
  -2 -15   0  135.17    6.40
  -2 -15   0  120.23    5.83
  -2 -15  -1    0.81    0.95
  -2 -15  -1    2.48    0.93
  -2 -15  -1    0.12    0.80
  -2 -15  -2  261.79    9.66
  -2 -15  -2  256.52    9.14
  -2 -15  -2  236.50    9.21
  -2 -15  -3   32.95    2.67
  -2 -15  -3   30.37    2.92
   2 -15   3   23.12    1.98
  -2 -15  -3   26.68    2.77
  -2 -15  -3   26.72    2.61
  -2 -15  -4   47.44    3.38
  -2 -15  -4   51.92    3.75
  -2 -15  -4   47.22    3.22
  -2 -15  -5    2.70    0.94
  -2 -15  -5    2.68    1.15
  -2 -15  -5    1.58    0.83
  -2 -15  -6    9.03    1.63
  -2 -15  -6    7.06    1.27
  -2 -15  -6    7.26    1.30
  -2 -15  -7   32.25    2.38
  -2 -15  -7   33.59    2.79
  -2 -15  -8   27.89    2.35
  -2 -15  -8   25.63    1.98
  -2 -15  -9    0.65    0.72
  -2 -15  -9    0.94    0.57
  -2 -15 -10   57.38    2.82
  -2 -15 -11   37.85    1.84
  -2 -15 -11   38.72    1.82
  -2 -14  13    0.54    0.36
  -2 -14  13    0.31    0.41
  -2 -14  13    0.32    0.46
  -2 -14  12    2.28    0.66
  -2 -14  12    1.62    0.68
  -2 -14  12    2.16    0.76
  -2 -14  12    1.50    0.53
  -2 -14  11   63.52    3.66
  -2 -14  11   66.28    3.60
  -2 -14  11   61.64    3.23
  -2 -14  10  169.20    6.98
  -2 -14  10  183.30    6.87
  -2 -14  10  162.19    6.19
  -2 -14   9  103.16    4.81
  -2 -14   9   98.05    5.39
  -2 -14   9  101.52    5.36
  -2 -14   8  114.21    5.87
  -2 -14   8  106.71    5.06
  -2 -14   8  125.99    5.78
  -2 -14   7    2.73    0.94
  -2 -14   7    1.85    0.99
  -2 -14   7    0.87    0.89
  -2 -14   7    2.27    0.83
  -2 -14   6   17.39    2.29
  -2 -14   6   17.10    1.96
  -2 -14   6   19.46    2.29
  -2 -14   6   15.63    1.84
  -2 -14   6   16.19    2.25
  -2 -14   5   41.63    3.01
  -2 -14   5   46.50    3.62
  -2 -14   5   47.27    3.43
  -2 -14   4    0.21    0.56
  -2 -14   4    1.22    0.85
  -2 -14   4    0.70    0.85
  -2 -14   3   88.82    5.09
  -2 -14   3   83.13    4.32
  -2 -14   3   90.16    4.84
  -2 -14   2   57.01    3.76
  -2 -14   2   55.44    3.91
  -2 -14   2   50.60    3.28
  -2 -14   1    2.17    0.96
  -2 -14   1    1.66    0.74
  -2 -14   1    1.47    0.89
  -2 -14   0   54.27    3.90
  -2 -14   0   54.40    3.69
  -2 -14   0   46.60    3.10
  -2 -14  -1   42.68    3.50
  -2 -14  -1   50.41    3.60
  -2 -14  -1   56.34    3.93
  -2 -14  -2    1.07    0.92
  -2 -14  -2    2.06    0.91
  -2 -14  -2    1.51    0.97
  -2 -14  -2    3.25    1.09
  -2 -14  -3   36.74    3.15
   2 -14   3   29.60    2.26
  -2 -14  -3   34.70    2.99
  -2 -14  -3   34.00    3.08
  -2 -14  -3   36.35    2.84
   2 -14   4   25.29    2.15
  -2 -14  -4   31.70    2.67
  -2 -14  -4   34.31    3.11
  -2 -14  -4   27.74    2.78
  -2 -14  -4   31.61    2.82
   2 -14   5    3.25    0.89
  -2 -14  -5    2.68    1.07
  -2 -14  -5    3.81    1.08
  -2 -14  -5    3.85    1.29
  -2 -14  -5    2.12    0.97
  -2 -14  -6   20.28    2.04
  -2 -14  -6   17.16    2.01
  -2 -14  -6   20.23    2.34
  -2 -14  -7   85.13    4.73
  -2 -14  -7   86.38    4.30
  -2 -14  -7   84.16    4.31
  -2 -14  -8    7.42    1.47
  -2 -14  -8    6.52    1.18
  -2 -14  -8    8.16    1.25
  -2 -14  -9    0.35    0.56
  -2 -14  -9    0.67    0.59
  -2 -14 -10   19.79    1.82
  -2 -14 -10   18.04    1.45
  -2 -14 -11   15.11    1.38
  -2 -13  14    0.05    0.33
  -2 -13  14   -0.03    0.26
  -2 -13  13   41.39    2.43
  -2 -13  13   38.03    2.22
  -2 -13  13   40.47    2.15
  -2 -13  13   41.89    2.47
  -2 -13  12   35.20    2.58
  -2 -13  12   30.20    2.23
  -2 -13  11    5.87    1.22
  -2 -13  11    7.13    1.40
  -2 -13  10   82.00    4.78
  -2 -13  10   84.04    4.32
  -2 -13  10   83.57    4.81
  -2 -13   9  181.56    7.91
  -2 -13   9  194.23    7.31
  -2 -13   9  193.89    8.04
  -2 -13   8    3.69    1.08
  -2 -13   8    3.32    1.07
  -2 -13   8    6.84    1.43
  -2 -13   7   44.71    3.64
  -2 -13   7   40.96    3.05
  -2 -13   7   44.77    3.22
  -2 -13   6   23.36    2.25
  -2 -13   6   22.20    2.57
  -2 -13   6   22.52    2.26
  -2 -13   6   22.29    2.57
  -2 -13   6   26.10    2.57
  -2 -13   5   45.31    3.56
  -2 -13   5   45.44    3.33
  -2 -13   5   43.02    2.92
  -2 -13   5   45.77    3.77
  -2 -13   5   44.65    3.13
  -2 -13   4    0.60    0.51
  -2 -13   4    1.06    0.80
  -2 -13   4   -0.12    0.63
  -2 -13   4    0.21    0.53
  -2 -13   4    0.81    0.88
  -2 -13   3   86.50    4.64
  -2 -13   3   74.75    4.63
  -2 -13   3   78.63    4.17
  -2 -13   3   83.55    5.07
  -2 -13   2  203.37    8.25
  -2 -13   2  205.63    7.47
  -2 -13   2  215.60    8.02
  -2 -13   2  222.07    8.91
  -2 -13   1   26.31    2.79
  -2 -13   1   19.22    1.97
  -2 -13   1   20.46    2.23
  -2 -13   1   23.43    2.48
  -2 -13   0    3.25    1.04
  -2 -13   0    0.13    0.84
  -2 -13   0    1.55    0.73
  -2 -13   0    2.25    0.93
  -2 -13  -1   26.81    2.67
  -2 -13  -1   24.66    2.34
  -2 -13  -1   24.64    2.26
  -2 -13  -1   27.62    2.61
  -2 -13  -2    3.27    1.05
  -2 -13  -2    3.65    1.21
  -2 -13  -2    3.39    0.93
  -2 -13  -2    2.70    1.06
  -2 -13  -3   23.17    2.30
  -2 -13  -3   26.61    2.31
  -2 -13  -3   25.28    2.61
  -2 -13  -3   27.53    2.66
  -2 -13  -3   25.84    2.63
  -2 -13  -4  116.91    5.85
  -2 -13  -4  115.78    5.33
  -2 -13  -4  112.48    5.01
  -2 -13  -4  110.48    5.69
  -2 -13  -4  111.15    5.62
  -2 -13  -5  104.79    5.52
  -2 -13  -5   94.75    5.25
  -2 -13  -5  106.68    5.40
   2 -13   5   98.30    4.56
  -2 -13  -5  106.13    5.06
  -2 -13  -6   -0.13    0.89
  -2 -13  -6    0.66    0.75
  -2 -13  -6    1.28    0.65
   2 -13   6    0.28    0.57
  -2 -13  -6    0.72    0.75
  -2 -13  -7   43.46    3.38
  -2 -13  -7   40.39    2.94
  -2 -13  -7   37.18    2.97
  -2 -13  -8   82.03    4.25
  -2 -13  -8   84.35    4.21
  -2 -13  -9    1.08    0.74
  -2 -13  -9    1.86    0.91
  -2 -13 -10    1.01    0.84
  -2 -13 -10    1.36    0.63
  -2 -13 -11    7.24    1.14
  -2 -13 -11    5.60    0.83
  -2 -13 -12    8.20    0.95
  -2 -12  14    3.44    0.71
  -2 -12  14    4.18    0.70
  -2 -12  14    3.22    0.70
  -2 -12  13   77.01    3.58
  -2 -12  13   78.72    3.75
  -2 -12  12   25.62    1.97
  -2 -12  12   25.71    2.35
  -2 -12  12   29.43    2.37
  -2 -12  11   16.05    1.69
  -2 -12  11   17.45    2.14
  -2 -12  11   16.86    1.95
  -2 -12  10   27.18    2.24
  -2 -12  10   34.42    2.81
  -2 -12  10   31.05    2.99
  -2 -12  10   32.64    3.01
  -2 -12   9  241.05    9.50
  -2 -12   9  247.59    9.02
  -2 -12   9  228.03    7.81
  -2 -12   9  255.64    9.59
  -2 -12   9  261.51    8.93
  -2 -12   8   13.76    1.77
  -2 -12   8   11.78    1.91
  -2 -12   8   15.64    2.01
  -2 -12   7    1.02    0.85
  -2 -12   7    1.56    0.84
  -2 -12   7    1.97    0.86
  -2 -12   6   75.26    4.70
  -2 -12   6   83.79    4.42
  -2 -12   6   83.88    5.04
  -2 -12   6   80.59    4.29
  -2 -12   5  214.34    8.84
  -2 -12   5  214.98    7.78
  -2 -12   5  218.80    8.58
  -2 -12   5  230.91    7.78
  -2 -12   4    4.88    1.10
  -2 -12   4    5.73    1.42
  -2 -12   4    4.85    1.19
  -2 -12   4    4.52    1.33
  -2 -12   4    3.74    0.92
  -2 -12   3  175.55    7.31
  -2 -12   3  174.23    7.59
  -2 -12   3  176.77    6.64
  -2 -12   3  184.04    7.10
  -2 -12   3  166.73    5.94
  -2 -12   2   18.25    2.16
  -2 -12   2   17.84    2.02
  -2 -12   2   15.07    2.09
  -2 -12   2   15.33    1.75
  -2 -12   1   79.43    4.53
  -2 -12   1   78.81    4.41
  -2 -12   1   75.33    3.96
  -2 -12   1   75.10    4.23
  -2 -12   0   25.91    2.48
  -2 -12   0   25.13    2.22
  -2 -12   0   24.70    2.48
  -2 -12   0   26.84    2.38
  -2 -12   0   28.41    2.62
  -2 -12  -1  397.29   11.86
  -2 -12  -1  423.56   12.68
  -2 -12  -1  403.77   11.78
  -2 -12  -1  416.39   12.52
  -2 -12  -2   19.49    2.01
  -2 -12  -2   19.38    2.05
  -2 -12  -2   19.88    2.24
  -2 -12  -2   17.69    2.15
  -2 -12  -3  656.80   18.26
  -2 -12  -3  672.04   17.52
  -2 -12  -3  684.05   17.73
  -2 -12  -3  676.67   18.41
  -2 -12  -4   22.92    2.43
  -2 -12  -4   19.06    2.23
  -2 -12  -4   18.24    2.04
  -2 -12  -4   21.88    2.13
  -2 -12  -5   23.04    2.22
  -2 -12  -5   25.10    2.36
  -2 -12  -5   22.27    2.46
  -2 -12  -5   21.18    2.39
  -2 -12  -6    0.65    0.66
  -2 -12  -6    0.77    0.63
  -2 -12  -6    1.45    0.83
  -2 -12  -6    1.59    0.89
  -2 -12  -6    1.39    0.89
  -2 -12  -7  102.47    5.44
  -2 -12  -7  109.03    4.81
  -2 -12  -7  100.92    5.08
  -2 -12  -7  106.99    5.37
  -2 -12  -7  104.56    5.00
  -2 -12  -8    2.36    0.96
  -2 -12  -8    2.75    1.05
  -2 -12  -8    1.86    0.97
  -2 -12  -9   48.40    3.07
  -2 -12  -9   45.93    3.13
  -2 -12 -10   43.88    2.74
  -2 -12 -11    1.93    0.68
  -2 -12 -12    0.94    0.58
  -2 -12 -12    0.80    0.43
  -2 -11  15    1.19    0.44
  -2 -11  15    1.17    0.44
  -2 -11  14    7.09    0.95
  -2 -11  14    8.58    1.16
  -2 -11  14    8.50    1.17
  -2 -11  13    1.05    0.73
  -2 -11  13    0.83    0.61
  -2 -11  13    0.89    0.75
  -2 -11  12   16.38    2.00
  -2 -11  12   20.18    2.12
  -2 -11  12   19.06    1.89
  -2 -11  11  262.32    9.64
  -2 -11  11  263.56    8.70
  -2 -11  10  124.94    6.37
  -2 -11  10  129.85    5.55
  -2 -11  10  130.66    6.45
  -2 -11   9    1.03    0.90
  -2 -11   9    2.05    1.01
  -2 -11   9    1.38    0.78
  -2 -11   8    4.16    1.08
  -2 -11   8    3.96    1.13
  -2 -11   8    7.41    1.25
  -2 -11   8    4.21    1.31
  -2 -11   7    3.91    0.88
  -2 -11   7    5.06    1.19
  -2 -11   7    3.78    1.05
  -2 -11   7    3.53    1.21
  -2 -11   6   98.46    5.44
  -2 -11   6  107.77    5.00
  -2 -11   6  110.69    5.08
  -2 -11   6  101.77    5.41
  -2 -11   5   43.24    3.31
  -2 -11   5   43.81    2.99
  -2 -11   5   43.06    3.45
  -2 -11   5   44.33    2.92
  -2 -11   4   36.37    2.45
  -2 -11   4   29.42    2.80
  -2 -11   4   31.50    2.49
  -2 -11   4   30.92    2.75
  -2 -11   3  129.26    5.65
  -2 -11   3  133.90    6.25
  -2 -11   3  130.94    5.41
  -2 -11   3  132.92    5.94
  -2 -11   3  131.80    4.96
  -2 -11   2  113.36    5.31
  -2 -11   2  103.09    5.45
  -2 -11   2  109.41    4.80
  -2 -11   2  108.17    5.07
  -2 -11   1   91.22    4.35
  -2 -11   1   99.38    4.94
  -2 -11   1   94.34    4.72
  -2 -11   1   94.43    4.38
  -2 -11   1   99.20    4.77
  -2 -11   0   14.00    1.66
  -2 -11   0   14.55    1.81
  -2 -11   0   13.31    1.78
  -2 -11   0   13.77    1.63
  -2 -11  -1   48.00    3.30
  -2 -11  -1   46.49    2.97
  -2 -11  -1   47.89    3.26
  -2 -11  -1   48.87    3.05
  -2 -11  -1   45.58    3.23
  -2 -11  -2  128.58    5.66
  -2 -11  -2  120.97    5.21
  -2 -11  -2  121.30    5.23
  -2 -11  -2  128.70    5.79
  -2 -11  -3    0.67    0.71
  -2 -11  -3    0.29    0.57
  -2 -11  -3    0.34    0.69
  -2 -11  -4    4.15    1.09
  -2 -11  -4    4.66    1.18
  -2 -11  -4    3.52    1.16
  -2 -11  -4    1.90    0.88
  -2 -11  -5   71.02    4.20
  -2 -11  -5   61.07    4.02
  -2 -11  -5   51.66    3.47
  -2 -11  -5   73.82    3.98
  -2 -11  -5   55.10    3.49
  -2 -11  -6    0.78    0.78
  -2 -11  -6    0.52    0.79
  -2 -11  -6    2.34    0.86
  -2 -11  -6    1.41    0.88
  -2 -11  -7    1.36    0.90
  -2 -11  -7    1.46    0.84
  -2 -11  -7    0.10    0.58
  -2 -11  -7    0.63    0.86
   2 -11   8   68.60    3.85
  -2 -11  -8   78.01    4.66
  -2 -11  -8   75.97    4.45
  -2 -11  -9   20.85    2.23
  -2 -11  -9   18.52    2.08
  -2 -11 -10   31.32    2.43
  -2 -11 -10   29.78    2.44
  -2 -11 -11   23.42    1.99
  -2 -11 -11   21.34    1.85
  -2 -11 -12    8.47    1.04
  -2 -11 -13    0.90    0.48
  -2 -10  15    0.47    0.42
  -2 -10  15    0.59    0.39
  -2 -10  15    0.46    0.48
  -2 -10  14   92.92    4.17
  -2 -10  14   90.10    3.94
  -2 -10  14   94.88    4.22
  -2 -10  13   45.71    2.98
  -2 -10  13   48.13    3.23
  -2 -10  12    9.92    1.52
  -2 -10  12    8.43    1.57
  -2 -10  11   29.17    2.84
  -2 -10  11   26.89    2.48
  -2 -10  10  333.35   11.89
  -2 -10  10  358.69   12.10
  -2 -10  10  354.91   11.05
  -2 -10  10  354.57   11.69
  -2 -10   9   53.92    3.43
  -2 -10   9   55.94    4.09
  -2 -10   9   52.55    3.93
  -2 -10   8    1.35    0.67
  -2 -10   8    2.53    0.99
  -2 -10   7  144.90    5.69
  -2 -10   7  145.76    6.78
  -2 -10   7  161.76    6.47
  -2 -10   6  189.74    6.99
  -2 -10   6  182.71    7.65
  -2 -10   6  200.17    7.12
  -2 -10   6  179.77    6.33
  -2 -10   6  182.12    7.45
  -2 -10   5  129.43    5.86
  -2 -10   5  138.62    5.41
  -2 -10   5  119.39    5.93
  -2 -10   5  131.19    5.42
  -2 -10   4   39.66    2.70
  -2 -10   4   35.66    2.97
  -2 -10   4   40.62    2.98
  -2 -10   4   35.60    2.42
  -2 -10   3   60.11    3.03
  -2 -10   3   60.88    3.37
  -2 -10   3   63.44    3.93
  -2 -10   3   63.25    3.58
  -2 -10   3   60.81    3.68
  -2 -10   2   77.09    3.97
  -2 -10   2   71.37    4.18
  -2 -10   2   68.44    3.57
  -2 -10   2   75.74    4.06
  -2 -10   2   69.95    3.81
  -2 -10   2   69.75    3.13
  -2 -10   1   14.72    1.63
  -2 -10   1   13.21    1.67
  -2 -10   1   12.66    1.51
  -2 -10   1   13.19    1.64
  -2 -10   0  363.16   10.35
  -2 -10   0  357.98   10.77
  -2 -10   0  362.41   10.42
  -2 -10   0  360.38   10.88
  -2 -10  -1 1331.34   30.57
  -2 -10  -1 1332.74   30.71
  -2 -10  -1 1324.62   31.29
  -2 -10  -1 1372.97   31.29
  -2 -10  -2  256.51    8.39
  -2 -10  -2  224.03    7.71
  -2 -10  -2  232.43    7.85
  -2 -10  -2  236.78    8.36
  -2 -10  -2  258.04    7.99
  -2 -10  -3  166.82    6.16
  -2 -10  -3  160.31    6.18
  -2 -10  -3  166.28    6.53
  -2 -10  -3  155.37    6.56
  -2 -10  -4  476.14   13.38
  -2 -10  -4  452.97   12.84
  -2 -10  -4  430.82   13.32
  -2 -10  -5   47.00    3.31
  -2 -10  -5   40.14    2.90
  -2 -10  -5   42.82    3.28
  -2 -10  -5   39.71    2.90
  -2 -10  -6  210.98    7.97
  -2 -10  -6  190.44    7.32
  -2 -10  -6  205.42    8.02
  -2 -10  -6  188.13    7.23
  -2 -10  -7  164.75    7.08
  -2 -10  -7  159.92    6.61
  -2 -10  -7  166.87    6.55
  -2 -10  -7  150.59    6.89
   2 -10   8    1.85    0.87
  -2 -10  -8    1.18    0.86
  -2 -10  -8    2.42    0.99
  -2 -10  -8    0.90    0.85
  -2 -10  -9   32.16    2.87
  -2 -10  -9   37.79    2.93
  -2 -10 -10   22.77    2.22
  -2 -10 -11    3.14    1.04
  -2 -10 -12    4.65    0.91
  -2 -10 -12    4.92    0.99
   2 -10  13    0.57    0.33
  -2 -10 -13    1.48    0.49
  -2  -9  16    5.43    0.62
  -2  -9  15   24.53    1.71
  -2  -9  15   24.13    1.80
  -2  -9  15   23.67    1.85
  -2  -9  14   15.31    1.70
  -2  -9  14   11.86    1.54
  -2  -9  13    1.27    0.82
  -2  -9  13    5.27    1.21
  -2  -9  12   90.56    4.75
  -2  -9  12   82.74    4.86
  -2  -9  11  161.61    7.19
  -2  -9  11  165.30    6.79
  -2  -9  11  146.89    6.68
  -2  -9  11  144.29    5.65
  -2  -9  10   92.23    4.80
  -2  -9  10   88.58    5.17
  -2  -9  10   84.77    5.13
  -2  -9  10   85.45    4.87
  -2  -9   9  212.19    8.49
  -2  -9   9  188.78    8.22
  -2  -9   9  201.29    7.52
  -2  -9   9  205.69    7.99
  -2  -9   8    7.91    1.48
  -2  -9   8    9.59    1.44
  -2  -9   7  232.61    8.79
  -2  -9   7  222.22    7.93
  -2  -9   7  216.59    7.01
  -2  -9   7  241.91    7.76
  -2  -9   6  121.31    5.10
  -2  -9   6  108.17    4.56
  -2  -9   6  111.52    4.19
  -2  -9   6  109.17    5.42
  -2  -9   5  944.89   22.75
  -2  -9   5 1012.36   24.64
  -2  -9   5 1011.76   23.40
  -2  -9   5  968.22   22.05
  -2  -9   5 1034.41   23.73
  -2  -9   4    3.43    0.85
  -2  -9   4    2.76    0.73
  -2  -9   3  817.98   19.57
  -2  -9   3  794.97   18.92
  -2  -9   2   39.92    2.64
  -2  -9   2   38.90    2.70
  -2  -9   2   42.63    2.59
  -2  -9   2   35.09    2.09
  -2  -9   1   30.04    2.32
  -2  -9   0 1516.00   34.45
  -2  -9  -1   44.54    2.72
  -2  -9  -1   42.70    2.90
  -2  -9  -2 1750.01   39.29
  -2  -9  -2 1783.71   39.87
  -2  -9  -3   77.31    3.97
  -2  -9  -3   68.35    3.15
  -2  -9  -3   67.77    3.54
  -2  -9  -3   70.28    4.01
  -2  -9  -3   66.40    3.63
  -2  -9  -4   63.02    3.54
  -2  -9  -4   69.41    3.80
  -2  -9  -4   67.15    3.93
  -2  -9  -5  166.67    6.31
  -2  -9  -5  172.53    6.51
  -2  -9  -5  174.71    6.70
  -2  -9  -5  180.56    7.25
  -2  -9  -5  196.08    7.16
  -2  -9  -6  121.61    5.56
  -2  -9  -6  101.64    4.91
  -2  -9  -6  122.87    5.36
  -2  -9  -6  112.06    5.56
  -2  -9  -6  112.17    5.12
  -2  -9  -7   23.10    2.29
  -2  -9  -7   27.66    2.63
  -2  -9  -7   24.69    2.36
  -2  -9  -7   31.58    2.87
  -2  -9  -8   13.18    1.91
  -2  -9  -8   13.31    1.82
  -2  -9  -8   12.33    1.74
  -2  -9  -8   10.98    1.50
  -2  -9  -8   16.75    2.18
   2  -9   9   31.08    2.51
  -2  -9  -9   41.06    3.27
  -2  -9  -9   40.86    3.03
  -2  -9  -9   29.71    2.50
  -2  -9  -9   35.01    3.05
  -2  -9 -10   12.83    1.77
  -2  -9 -10   12.35    1.54
  -2  -9 -11   76.24    4.03
  -2  -9 -12   22.69    1.99
  -2  -9 -13  167.10    5.41
  -2  -9 -13  168.23    5.30
  -2  -8  16   46.05    2.27
  -2  -8  16   44.42    2.00
  -2  -8  15    4.49    0.85
  -2  -8  15    5.69    1.03
   2  -8 -14   29.47    1.94
  -2  -8  14   34.38    2.66
  -2  -8  14   36.95    2.73
  -2  -8  13  148.31    6.05
  -2  -8  13  150.55    6.27
  -2  -8  13  181.50    7.19
  -2  -8  13  150.14    5.88
  -2  -8  13  171.98    6.94
   2  -8 -13  184.16    6.02
  -2  -8  12  106.74    5.10
  -2  -8  12  110.17    5.33
  -2  -8  12  115.82    5.88
  -2  -8  12  111.26    4.86
  -2  -8  12  111.39    5.01
  -2  -8  12  128.29    5.92
  -2  -8  11   82.64    4.41
  -2  -8  11   99.30    5.16
  -2  -8  11   89.55    4.41
  -2  -8  11   89.83    5.18
  -2  -8  11   83.82    4.17
  -2  -8  11   81.34    4.58
  -2  -8  11   88.15    4.71
  -2  -8  11   87.04    4.87
  -2  -8  10    1.52    0.73
  -2  -8  10    2.68    1.05
  -2  -8  10    3.59    1.09
  -2  -8  10    1.86    0.70
  -2  -8  10    1.67    0.78
  -2  -8  10    3.29    0.97
  -2  -8  10    4.05    1.17
  -2  -8   9    6.77    1.51
  -2  -8   9    5.47    1.05
  -2  -8   9    8.33    1.31
  -2  -8   9    6.65    1.10
  -2  -8   9    5.99    1.40
  -2  -8   9    6.80    1.33
  -2  -8   9    6.11    1.30
  -2  -8   9    7.50    1.36
  -2  -8   8  255.87    9.38
  -2  -8   8  265.40    8.35
  -2  -8   8  262.23    8.69
  -2  -8   8  246.35    8.49
  -2  -8   8  255.62    8.86
  -2  -8   8  272.68    8.91
  -2  -8   7  254.80    8.24
  -2  -8   7  265.79    8.25
  -2  -8   7  249.89    7.73
  -2  -8   7  235.08    7.91
  -2  -8   7  250.29    9.00
  -2  -8   6  135.55    5.22
  -2  -8   6  140.22    5.16
  -2  -8   6  137.51    4.92
  -2  -8   6  140.24    5.22
  -2  -8   6  135.27    5.38
  -2  -8   5   55.67    2.79
  -2  -8   5   55.72    2.64
  -2  -8   5   54.63    2.83
  -2  -8   5   55.15    2.99
  -2  -8   4  202.37    6.16
  -2  -8   4  205.36    6.77
  -2  -8   4  213.13    5.99
  -2  -8   4  199.57    6.48
  -2  -8   3   23.55    1.52
  -2  -8   3   19.18    1.29
  -2  -8   3   19.55    1.55
  -2  -8   2   41.20    2.16
  -2  -8   2   44.48    1.89
  -2  -8   2   38.75    1.95
  -2  -8   2   44.50    2.73
  -2  -8   1 1294.14   26.73
  -2  -8   1 1085.92   24.63
  -2  -8   0 1913.08   39.66
  -2  -8   0 1864.92   39.99
  -2  -8  -1   23.22    1.53
  -2  -8  -1   23.93    1.39
  -2  -8  -2 3491.52   74.04
  -2  -8  -2 3600.42   74.24
  -2  -8  -2 3587.69   75.92
  -2  -8  -2 3587.41   74.63
  -2  -8  -3  363.32    9.52
  -2  -8  -3  363.65    9.59
  -2  -8  -3  355.39    9.96
  -2  -8  -3  363.03   10.42
  -2  -8  -3  353.21   10.77
  -2  -8  -4   23.72    2.00
  -2  -8  -4   21.47    1.73
  -2  -8  -4   22.62    2.06
  -2  -8  -4   22.65    1.79
  -2  -8  -4   29.51    2.50
  -2  -8  -4   24.99    2.18
  -2  -8  -5  416.96   12.50
  -2  -8  -5  447.06   12.70
  -2  -8  -5  450.50   12.15
  -2  -8  -5  444.92   12.03
  -2  -8  -5  459.45   13.29
  -2  -8  -5  481.43   12.97
  -2  -8  -6  143.15    5.95
  -2  -8  -6  123.97    5.26
  -2  -8  -6  142.15    5.62
  -2  -8  -6  134.94    5.68
  -2  -8  -6  139.22    6.18
  -2  -8  -6  123.25    5.19
  -2  -8  -6  120.50    5.62
  -2  -8  -7 1107.38   24.70
  -2  -8  -7  898.10   23.41
  -2  -8  -7  904.88   23.31
  -2  -8  -7  994.66   23.93
  -2  -8  -7  993.97   24.64
  -2  -8  -7 1007.72   23.78
  -2  -8  -7  862.79   23.87
  -2  -8  -8    1.34    0.77
  -2  -8  -8    0.80    0.67
  -2  -8  -8    0.74    0.77
   2  -8   8    0.63    0.60
  -2  -8  -8    0.65    0.77
  -2  -8  -8    1.10    0.72
  -2  -8  -8    0.91    0.83
  -2  -8  -9   18.62    2.27
   2  -8   9   17.46    1.77
  -2  -8  -9   18.34    2.11
  -2  -8  -9   17.61    1.88
   2  -8   9   18.59    1.95
  -2  -8  -9   22.36    2.25
  -2  -8  -9   22.52    2.45
  -2  -8  -9   15.31    1.70
  -2  -8  -9   16.94    2.22
   2  -8  10   52.45    3.03
  -2  -8 -10   50.11    3.41
  -2  -8 -10   53.66    3.14
   2  -8  10   54.17    3.47
  -2  -8 -10   56.78    3.31
  -2  -8 -10   55.20    3.51
   2  -8  11    0.19    0.66
  -2  -8 -11   -0.08    0.56
  -2  -8 -11    0.79    0.63
  -2  -8 -11   -0.08    0.63
  -2  -8 -11    0.30    0.75
  -2  -8 -11   -0.59    0.79
  -2  -8 -12   55.83    2.89
  -2  -8 -12   55.29    2.82
  -2  -8 -13    2.80    0.83
  -2  -8 -14   99.15    3.29
  -2  -8 -14   96.09    3.34
  -2  -7  16   10.22    1.16
  -2  -7  16    8.73    0.93
  -2  -7  15   17.92    1.61
   2  -7 -15   19.32    1.48
  -2  -7  15   15.22    1.50
  -2  -7  15   21.43    1.98
  -2  -7  15   14.47    1.54
  -2  -7  14  115.51    5.22
   2  -7 -14  145.82    5.20
  -2  -7  14  136.79    5.90
  -2  -7  14  120.29    4.97
  -2  -7  14  151.19    6.10
  -2  -7  14  128.20    5.25
  -2  -7  14  124.63    5.51
  -2  -7  13    6.78    1.53
  -2  -7  13    5.24    1.27
  -2  -7  13    6.37    1.40
  -2  -7  13    7.77    1.31
  -2  -7  13    7.89    1.50
  -2  -7  13    7.82    1.37
  -2  -7  12   42.03    3.22
  -2  -7  12   39.27    2.90
  -2  -7  12   40.74    3.38
  -2  -7  12   43.95    3.16
  -2  -7  12   42.02    3.32
  -2  -7  12   44.60    3.45
  -2  -7  12   37.70    3.24
  -2  -7  12   34.60    2.95
  -2  -7  11    4.21    1.25
  -2  -7  11    3.68    1.03
  -2  -7  11    3.80    1.11
  -2  -7  11    3.50    1.13
  -2  -7  11    4.27    1.11
  -2  -7  11    6.12    1.43
  -2  -7  11    2.86    1.10
  -2  -7  11    5.27    1.30
  -2  -7  11    3.09    1.03
  -2  -7  11    4.47    1.20
  -2  -7  10    0.85    0.71
  -2  -7  10    0.95    0.77
  -2  -7  10    1.73    0.85
  -2  -7  10    1.34    0.69
  -2  -7  10    3.13    1.04
  -2  -7  10    2.37    0.91
  -2  -7  10    0.49    0.65
  -2  -7  10    1.44    0.83
  -2  -7  10    2.16    0.80
  -2  -7  10    1.90    0.84
  -2  -7   9   81.88    4.26
  -2  -7   9   79.64    4.25
  -2  -7   9   85.32    4.87
  -2  -7   9   86.41    4.50
  -2  -7   9   78.21    3.91
  -2  -7   9   78.25    4.45
  -2  -7   9   85.37    4.85
  -2  -7   9   82.63    4.39
  -2  -7   9   78.95    4.04
  -2  -7   9   74.22    4.47
  -2  -7   9   76.90    4.34
  -2  -7   8   77.42    3.95
  -2  -7   8   79.73    3.74
  -2  -7   8   78.04    4.08
  -2  -7   8   85.52    4.70
  -2  -7   8   91.38    4.82
  -2  -7   8   76.35    4.26
  -2  -7   8   82.06    4.07
  -2  -7   8   78.92    4.22
  -2  -7   8   83.95    3.93
  -2  -7   8   89.08    4.33
  -2  -7   8   85.48    4.34
  -2  -7   7   63.66    3.37
  -2  -7   7   57.18    3.35
  -2  -7   7   54.94    3.04
  -2  -7   7   56.49    3.25
  -2  -7   7   55.29    3.26
  -2  -7   6  528.52   13.30
  -2  -7   6  523.74   13.77
  -2  -7   6  532.80   13.58
  -2  -7   6  509.84   13.53
  -2  -7   5   10.67    1.13
  -2  -7   5   11.87    1.29
  -2  -7   5   11.25    1.28
  -2  -7   5   12.80    1.31
  -2  -7   4  111.80    4.14
  -2  -7   4  116.48    3.97
  -2  -7   4  108.71    4.21
  -2  -7   4  110.09    4.17
  -2  -7   3 1518.07   31.29
  -2  -7   3 1495.85   31.64
  -2  -7   2  980.61   21.84
  -2  -7   2 1037.01   21.81
  -2  -7   2  994.98   22.15
  -2  -7   2 1036.17   23.07
  -2  -7   1  112.28    3.78
  -2  -7   1  117.08    3.58
  -2  -7   0 2877.41   61.26
  -2  -7   0 2887.84   60.88
  -2  -7  -1 1711.59   36.00
  -2  -7  -1 1705.58   36.27
  -2  -7  -1 1628.41   35.78
  -2  -7  -2 1112.96   25.49
  -2  -7  -2 1114.95   25.02
  -2  -7  -2 1160.49   25.12
  -2  -7  -3  459.99   12.14
  -2  -7  -3  451.58   11.61
  -2  -7  -3  457.57   11.69
  -2  -7  -4  182.46    6.59
  -2  -7  -4  190.21    6.20
  -2  -7  -4  192.97    6.28
  -2  -7  -4  178.99    6.78
  -2  -7  -4  178.91    6.47
  -2  -7  -5  117.42    5.00
  -2  -7  -5  116.06    4.73
  -2  -7  -5  117.15    4.82
  -2  -7  -5  102.06    4.76
  -2  -7  -5  108.88    5.14
  -2  -7  -5  120.28    5.27
  -2  -7  -6   37.11    2.76
  -2  -7  -6   35.27    2.57
  -2  -7  -6   29.99    2.51
  -2  -7  -6   36.86    2.60
  -2  -7  -6   35.23    2.85
  -2  -7  -6   38.50    2.76
  -2  -7  -6   31.52    2.72
  -2  -7  -6   34.96    2.59
  -2  -7  -7   48.25    3.19
  -2  -7  -7   40.94    2.89
  -2  -7  -7   41.37    3.11
  -2  -7  -7   42.98    2.79
  -2  -7  -7   45.03    2.95
  -2  -7  -7   44.98    3.13
  -2  -7  -7   45.58    3.13
  -2  -7  -7   43.17    3.13
  -2  -7  -7   42.85    3.29
  -2  -7  -7   47.15    3.51
  -2  -7  -8   64.12    4.03
  -2  -7  -8   68.48    3.80
  -2  -7  -8   64.83    3.61
  -2  -7  -8   62.34    3.85
  -2  -7  -8   68.57    4.06
  -2  -7  -8   63.93    3.89
  -2  -7  -8   57.50    3.62
  -2  -7  -8   65.31    4.05
  -2  -7  -8   63.88    4.14
  -2  -7  -8   73.45    4.60
  -2  -7  -9    1.06    0.83
   2  -7   9    0.72    0.62
   2  -7   9    1.74    0.77
  -2  -7  -9    0.86    0.60
  -2  -7  -9    0.55    0.73
  -2  -7  -9    1.64    0.89
  -2  -7  -9    1.52    0.93
  -2  -7  -9    1.46    0.73
  -2  -7  -9    1.82    0.88
  -2  -7  -9    1.44    0.75
  -2  -7  -9    1.71    0.81
   2  -7  10    6.12    1.23
  -2  -7 -10    6.34    1.27
  -2  -7 -10    4.43    1.19
   2  -7  10    5.88    1.12
  -2  -7 -10    7.32    1.51
  -2  -7 -10    5.89    1.19
  -2  -7 -10   10.65    1.84
  -2  -7 -10    9.70    1.65
   2  -7  11    3.65    0.95
   2  -7  11    1.95    0.93
  -2  -7 -11    3.75    1.09
  -2  -7 -11    4.98    1.03
  -2  -7 -11    4.41    1.19
  -2  -7 -11    2.91    0.92
  -2  -7 -12  144.92    5.33
  -2  -7 -12  130.54    5.65
   2  -7  12  133.66    5.12
   2  -7  12  133.60    5.59
  -2  -7 -12  126.13    5.53
  -2  -7 -12  138.73    5.38
  -2  -7 -13  104.89    3.95
   2  -7  13  100.68    4.22
  -2  -7 -13  104.31    4.02
   2  -7  13   99.94    4.17
  -2  -7 -14    1.40    0.52
  -2  -6  16   13.24    1.34
  -2  -6  16   15.18    1.37
  -2  -6  16   18.70    1.66
   2  -6 -16   15.79    1.25
  -2  -6  16   17.51    1.33
  -2  -6  15   29.79    2.43
   2  -6 -15   36.55    2.27
  -2  -6  15   27.36    2.15
  -2  -6  15   29.45    2.12
  -2  -6  15   31.33    2.49
  -2  -6  15   28.90    2.12
  -2  -6  15   29.94    2.34
   2  -6 -14    1.46    0.76
  -2  -6  14    1.05    0.74
  -2  -6  14    0.69    0.71
  -2  -6  14    0.24    0.82
  -2  -6  14    0.51    0.78
  -2  -6  14    0.44    0.77
  -2  -6  14    1.32    0.83
  -2  -6  13   10.90    1.72
  -2  -6  13    9.89    1.57
  -2  -6  13    9.35    1.70
  -2  -6  13    7.99    1.56
  -2  -6  13    9.29    1.72
  -2  -6  13    9.19    1.57
  -2  -6  12   53.03    3.79
  -2  -6  12   48.69    3.71
  -2  -6  12   52.36    3.51
  -2  -6  12   54.56    3.69
  -2  -6  12   48.19    3.96
  -2  -6  12   48.86    3.77
  -2  -6  12   47.21    3.71
  -2  -6  12   47.71    4.09
  -2  -6  12   56.97    4.00
  -2  -6  11  131.96    6.18
  -2  -6  11  129.21    6.33
  -2  -6  11  129.18    5.71
  -2  -6  11  121.00    5.74
  -2  -6  11  121.31    6.13
  -2  -6  11  116.43    6.45
  -2  -6  11  118.39    6.33
  -2  -6  11  127.37    6.23
  -2  -6  11  131.70    5.96
  -2  -6  11  140.20    6.47
  -2  -6  10  165.82    7.60
  -2  -6  10  172.51    7.21
  -2  -6  10  180.19    6.95
  -2  -6  10  166.08    6.59
  -2  -6  10  173.72    7.22
  -2  -6  10  165.47    7.41
  -2  -6  10  168.99    7.34
  -2  -6  10  174.13    7.16
  -2  -6  10  166.24    6.84
  -2  -6  10  179.26    7.16
  -2  -6   9   76.45    4.22
  -2  -6   9   74.85    3.85
  -2  -6   9   70.02    4.31
  -2  -6   9   74.95    4.20
  -2  -6   9   74.43    3.97
  -2  -6   9   73.12    4.50
  -2  -6   9   68.33    4.11
  -2  -6   9   72.24    4.38
  -2  -6   9   71.06    4.30
  -2  -6   9   75.53    4.13
  -2  -6   9   75.67    4.14
  -2  -6   8  154.04    5.71
  -2  -6   8  161.01    6.18
  -2  -6   8  154.41    6.53
  -2  -6   8  154.78    6.39
  -2  -6   8  163.59    6.33
  -2  -6   8  160.38    6.18
  -2  -6   8  157.34    5.90
  -2  -6   8  161.60    6.25
  -2  -6   8  161.71    6.13
  -2  -6   7   15.61    1.61
  -2  -6   7   17.86    1.80
  -2  -6   7   19.49    1.95
  -2  -6   7   15.67    1.64
  -2  -6   7   13.32    1.54
  -2  -6   6  232.33    7.04
  -2  -6   6  226.97    7.42
  -2  -6   6  225.43    7.28
  -2  -6   6  215.68    7.05
  -2  -6   5  492.36   12.65
  -2  -6   5  478.44   12.12
  -2  -6   5  486.09   12.49
  -2  -6   4  720.24   17.00
  -2  -6   4  737.69   16.60
  -2  -6   4  726.21   16.90
  -2  -6   3  238.86    6.77
  -2  -6   3  234.89    6.45
  -2  -6   3  225.02    6.54
  -2  -6   2    4.84    0.66
  -2  -6   2    4.87    0.71
  -2  -6   2    5.17    0.89
  -2  -6   2    4.37    0.65
  -2  -6   2    5.85    0.80
  -2  -6   2    5.69    0.67
  -2  -6   1 5601.07  115.45
  -2  -6   1 5715.05  115.15
  -2  -6   1 5664.06  114.66
  -2  -6   1 5548.87  114.92
  -2  -6   1 5438.11  114.54
  -2  -6   0 1486.91   32.61
  -2  -6   0 1516.49   32.98
  -2  -6   0 1518.58   32.24
  -2  -6  -1   83.54    3.19
  -2  -6  -1   83.15    3.44
  -2  -6  -1   87.77    3.31
  -2  -6  -2 1607.20   35.71
  -2  -6  -2 1629.57   35.23
  -2  -6  -2 1645.02   35.33
  -2  -6  -3   61.19    3.23
  -2  -6  -3   68.99    3.15
  -2  -6  -3   68.46    3.10
  -2  -6  -4   20.72    1.75
  -2  -6  -4   22.76    2.01
  -2  -6  -4   21.65    1.76
  -2  -6  -4   19.34    1.91
  -2  -6  -5  356.87   10.24
  -2  -6  -5  331.08   10.48
  -2  -6  -5  360.78   10.20
  -2  -6  -5  339.72   10.22
  -2  -6  -5  344.23   10.72
  -2  -6  -6    1.56    0.75
  -2  -6  -6    1.14    0.67
  -2  -6  -6    1.88    0.69
  -2  -6  -6    1.32    0.74
  -2  -6  -6    2.45    0.81
  -2  -6  -6    3.09    0.87
  -2  -6  -6    2.74    0.77
  -2  -6  -6    2.35    0.84
  -2  -6  -7 1308.95   30.20
  -2  -6  -7 1299.96   29.78
  -2  -6  -7 1258.88   29.32
  -2  -6  -7 1250.39   30.45
  -2  -6  -7 1375.78   30.35
  -2  -6  -7 1391.39   30.41
  -2  -6  -7 1282.48   30.04
  -2  -6  -7 1293.02   30.64
  -2  -6  -8   83.43    4.59
  -2  -6  -8   91.40    4.74
  -2  -6  -8   78.62    4.50
  -2  -6  -8   82.22    4.36
  -2  -6  -8   83.42    4.77
  -2  -6  -8   82.23    4.17
  -2  -6  -8   85.06    4.54
  -2  -6  -8   90.75    4.92
  -2  -6  -9  227.54    8.40
  -2  -6  -9  225.91    9.25
  -2  -6  -9  215.07    7.68
  -2  -6  -9  224.99    8.67
  -2  -6  -9  215.55    8.35
  -2  -6  -9  219.14    8.38
  -2  -6  -9  226.11    8.08
  -2  -6  -9  230.22    8.67
   2  -6  10  285.90    9.34
   2  -6  10  325.51   10.07
  -2  -6 -10  346.59   10.61
  -2  -6 -10  303.47   10.71
  -2  -6 -10  305.81   11.61
  -2  -6 -10  302.21   10.73
  -2  -6 -10  346.13   11.12
  -2  -6 -10  359.23   10.72
  -2  -6 -10  308.63   10.01
  -2  -6 -10  318.82   11.01
  -2  -6 -11   15.24    1.88
  -2  -6 -11   15.74    1.82
   2  -6  11   10.97    1.54
  -2  -6 -11   14.45    2.05
  -2  -6 -11   16.01    1.94
  -2  -6 -12   29.17    2.64
  -2  -6 -12   30.62    2.50
   2  -6  12   25.84    2.17
  -2  -6 -12   28.76    2.27
  -2  -6 -12   28.33    2.35
   2  -6  12   29.00    2.54
  -2  -6 -13   11.36    1.36
  -2  -6 -13   13.54    1.64
  -2  -6 -13   14.71    1.60
   2  -6  13   15.43    1.72
   2  -6  13   12.91    1.39
  -2  -6 -13   12.62    1.45
  -2  -6 -13   11.84    1.55
  -2  -6 -14    2.83    0.61
   2  -6  14    4.41    0.88
  -2  -6 -14    3.81    0.81
   2  -6  14    4.72    0.84
  -2  -6 -14    3.35    0.68
  -2  -6 -14    4.07    0.79
   2  -5 -16    1.63    0.61
  -2  -5  16    1.50    0.59
  -2  -5  16    1.27    0.62
  -2  -5  16    1.15    0.64
   2  -5 -16    1.18    0.67
  -2  -5  16    1.03    0.57
  -2  -5  16    1.22    0.48
  -2  -5  15   26.69    2.38
  -2  -5  15   26.50    2.19
  -2  -5  15   29.55    2.36
  -2  -5  15   28.36    2.47
  -2  -5  15   27.79    2.49
   2  -5 -15   32.12    2.27
  -2  -5  15   30.30    2.16
  -2  -5  14   26.76    2.68
  -2  -5  14   33.48    2.72
  -2  -5  14   31.29    2.74
  -2  -5  14   34.94    2.98
  -2  -5  14   28.69    2.84
  -2  -5  13   79.97    4.89
  -2  -5  13   84.61    5.02
  -2  -5  13   74.49    4.85
  -2  -5  13   88.57    4.92
  -2  -5  13   85.53    4.70
  -2  -5  13   87.77    4.97
  -2  -5  12   30.65    2.73
  -2  -5  12   29.39    3.02
  -2  -5  12   29.77    2.85
  -2  -5  12   29.96    2.84
  -2  -5  12   26.79    3.17
  -2  -5  12   31.28    3.11
  -2  -5  12   30.31    3.24
  -2  -5  12   32.43    3.03
  -2  -5  12   32.66    3.07
  -2  -5  11   56.69    4.11
  -2  -5  11   62.99    3.90
  -2  -5  11   62.79    4.18
  -2  -5  11   64.64    4.29
  -2  -5  11   60.11    4.44
  -2  -5  11   66.32    4.43
  -2  -5  11   51.67    4.29
  -2  -5  11   59.73    3.71
  -2  -5  11   61.96    4.19
  -2  -5  10  115.75    5.81
  -2  -5  10  121.97    5.43
  -2  -5  10  110.22    6.16
  -2  -5  10  116.83    5.84
  -2  -5  10  117.13    5.89
  -2  -5  10  133.72    6.02
  -2  -5  10  113.94    6.05
  -2  -5  10  122.96    5.45
  -2  -5  10  124.63    5.87
  -2  -5   9  563.33   15.90
  -2  -5   9  539.18   14.63
  -2  -5   9  526.78   15.27
  -2  -5   9  536.81   16.02
  -2  -5   9  534.51   15.38
  -2  -5   9  547.76   15.54
  -2  -5   9  568.49   15.29
  -2  -5   9  526.69   14.71
  -2  -5   9  563.71   15.31
  -2  -5   8   27.81    2.42
  -2  -5   8   28.28    2.57
  -2  -5   8   25.21    2.22
  -2  -5   8   31.10    2.59
  -2  -5   8   25.82    2.08
  -2  -5   8   26.87    2.30
  -2  -5   8   26.75    2.17
  -2  -5   8   30.38    2.42
  -2  -5   7 1288.79   29.70
  -2  -5   7 1300.56   29.65
  -2  -5   7 1289.93   30.40
  -2  -5   7 1313.17   30.15
  -2  -5   7 1297.45   29.46
  -2  -5   6   50.60    2.98
  -2  -5   6   50.73    2.90
  -2  -5   6   45.51    2.63
  -2  -5   6   50.85    2.73
  -2  -5   5   97.26    4.04
  -2  -5   5   95.52    3.93
  -2  -5   5   96.35    3.73
  -2  -5   5   86.32    3.64
  -2  -5   4    1.66    0.55
  -2  -5   4    1.12    0.47
  -2  -5   4    1.34    0.49
  -2  -5   3    2.85    0.57
  -2  -5   3    2.44    0.60
  -2  -5   3    2.07    0.54
  -2  -5   3    2.17    0.48
  -2  -5   2 1311.66   28.57
  -2  -5   2 1324.56   29.02
  -2  -5   2 1317.20   28.78
  -2  -5   2 1348.29   28.45
  -2  -5   2 1312.05   28.89
  -2  -5   1  242.98    6.77
  -2  -5   1  241.56    6.37
  -2  -5   1  237.02    6.62
  -2  -5   1  243.42    6.36
  -2  -5   1  231.09    6.61
  -2  -5   0    6.87    0.84
  -2  -5   0    6.97    0.88
  -2  -5   0    7.40    0.88
  -2  -5   0    8.30    0.85
  -2  -5  -1  248.51    7.16
  -2  -5  -1  255.28    7.00
  -2  -5  -1  238.47    6.82
  -2  -5  -1  250.38    6.82
  -2  -5  -2 1654.21   34.95
  -2  -5  -2 1596.97   34.96
  -2  -5  -2 1589.57   34.96
  -2  -5  -2 1598.25   35.43
  -2  -5  -3 1915.60   41.46
  -2  -5  -3 1919.78   41.54
  -2  -5  -3 1906.87   42.12
  -2  -5  -4   46.96    2.74
  -2  -5  -4   44.39    2.64
  -2  -5  -4   50.76    3.11
  -2  -5  -5  503.45   13.92
  -2  -5  -5  580.31   14.39
  -2  -5  -5  571.67   14.41
  -2  -5  -5  492.13   14.23
  -2  -5  -6    5.48    1.16
  -2  -5  -6    9.47    1.36
  -2  -5  -6    9.42    1.39
  -2  -5  -6    8.77    1.44
  -2  -5  -6    5.16    1.07
  -2  -5  -7   17.28    1.85
  -2  -5  -7   13.42    1.74
  -2  -5  -7   13.20    1.68
  -2  -5  -7    9.39    1.62
  -2  -5  -7   13.46    1.68
  -2  -5  -7   13.45    1.74
   2  -5   7   13.08    1.44
  -2  -5  -7   15.61    1.90
  -2  -5  -7   13.80    1.63
  -2  -5  -8    0.98    0.69
  -2  -5  -8    2.45    0.87
  -2  -5  -8    3.98    1.20
  -2  -5  -8    1.95    0.84
  -2  -5  -8    3.03    0.96
  -2  -5  -8    2.33    0.98
  -2  -5  -8    3.03    1.01
  -2  -5  -8    3.58    1.07
  -2  -5  -9  933.95   22.84
  -2  -5  -9  863.98   22.82
  -2  -5  -9  827.63   22.66
  -2  -5  -9  846.68   23.17
  -2  -5  -9  875.98   22.36
  -2  -5  -9  856.79   21.74
  -2  -5  -9  937.05   23.22
  -2  -5 -10   58.60    4.14
   2  -5  10   68.69    3.94
  -2  -5 -10   66.82    3.95
  -2  -5 -10   71.07    4.22
  -2  -5 -10   80.65    4.58
  -2  -5 -10   70.64    4.63
  -2  -5 -10   61.78    4.25
   2  -5  10   68.24    3.52
  -2  -5 -11   24.84    2.74
  -2  -5 -11   24.60    2.33
   2  -5  11   27.93    2.42
  -2  -5 -11   26.37    2.50
  -2  -5 -12    4.57    1.18
  -2  -5 -12    4.53    1.12
  -2  -5 -12    4.90    1.21
  -2  -5 -12    3.24    1.17
   2  -5  12    3.20    1.11
   2  -5  12    4.67    1.16
  -2  -5 -13   17.88    1.79
  -2  -5 -13   18.18    1.82
  -2  -5 -13   20.13    1.83
  -2  -5 -13   16.20    1.92
   2  -5  13   17.84    1.93
   2  -5  13   14.88    1.61
  -2  -5 -13   14.24    1.78
  -2  -5 -14   63.67    3.05
   2  -5  14   66.23    2.98
  -2  -5 -14   60.69    3.24
   2  -5  14   61.06    3.20
  -2  -5 -14   67.82    3.05
  -2  -5 -14   58.93    3.17
   2  -5  14   65.58    3.24
  -2  -5 -15   24.99    1.37
   2  -4 -17    5.29    0.71
  -2  -4  17    5.59    0.73
  -2  -4  17    5.64    0.77
  -2  -4  17    6.38    0.83
  -2  -4  16    4.73    1.00
   2  -4 -16    5.37    1.14
  -2  -4  16    5.85    1.02
  -2  -4  16    8.07    0.95
  -2  -4  16    6.30    1.09
  -2  -4  16    6.65    1.14
  -2  -4  16    4.11    1.02
   2  -4 -16    5.75    1.00
  -2  -4  15   30.66    2.67
  -2  -4  15   37.22    2.39
  -2  -4  15   32.34    2.85
  -2  -4  15   35.86    2.66
  -2  -4  15   36.66    2.79
   2  -4 -15   38.75    2.65
  -2  -4  14  276.72   10.18
  -2  -4  14  292.19    9.11
  -2  -4  14  274.52   10.35
  -2  -4  14  284.53    9.70
  -2  -4  14  287.68    9.99
  -2  -4  13  405.20   13.25
  -2  -4  13  393.89   12.55
  -2  -4  13  370.75   13.16
  -2  -4  13  407.96   13.52
  -2  -4  13  389.61   12.79
  -2  -4  13  371.66   13.96
  -2  -4  13  382.67   13.83
  -2  -4  12  103.76    5.37
  -2  -4  12   93.61    5.67
  -2  -4  12   94.90    6.16
  -2  -4  12  108.07    5.71
  -2  -4  12   96.24    5.73
  -2  -4  12   89.17    5.83
  -2  -4  12  117.26    5.82
  -2  -4  12  108.72    5.88
  -2  -4  11   59.09    4.32
  -2  -4  11   67.67    4.15
  -2  -4  11   67.24    3.94
  -2  -4  11   68.64    4.37
  -2  -4  11   55.93    4.51
  -2  -4  11   67.35    4.27
  -2  -4  11   60.09    4.56
  -2  -4  11   63.11    4.44
  -2  -4  11   59.46    3.61
  -2  -4  11   66.36    4.42
  -2  -4  10   86.46    4.86
  -2  -4  10   91.29    4.51
  -2  -4  10  100.35    5.62
  -2  -4  10  110.08    5.61
  -2  -4  10  101.03    5.79
  -2  -4  10   94.41    5.20
  -2  -4  10   95.37    4.77
  -2  -4  10   83.33    4.29
  -2  -4  10   97.18    5.18
  -2  -4   9   35.19    2.85
  -2  -4   9   32.97    3.01
  -2  -4   9   32.96    2.43
  -2  -4   9   29.46    2.60
  -2  -4   9   32.03    2.41
  -2  -4   9   31.79    2.52
  -2  -4   9   33.55    2.88
  -2  -4   9   35.81    3.04
  -2  -4   9   32.40    2.73
  -2  -4   8    1.19    0.57
  -2  -4   8    2.63    0.89
  -2  -4   8    0.53    0.42
  -2  -4   8    2.38    0.87
  -2  -4   8    0.67    0.61
  -2  -4   8    0.48    0.54
  -2  -4   8    0.59    0.59
  -2  -4   7  310.36    9.73
  -2  -4   7  284.54    8.99
  -2  -4   7  316.41    9.63
  -2  -4   7  299.00    8.72
   2  -4  -6 2153.00   44.84
  -2  -4   6 2154.15   46.80
  -2  -4   6 2223.82   47.54
  -2  -4   6 2153.66   47.22
  -2  -4   6 2173.09   46.50
  -2  -4   5    2.41    0.60
   2  -4  -5    1.39    0.25
  -2  -4   5    2.78    0.70
  -2  -4   5    2.90    0.69
  -2  -4   5    1.96    0.64
  -2  -4   4  389.08   10.05
  -2  -4   4  394.32   10.51
  -2  -4   4  407.25   10.43
  -2  -4   3  821.08   19.13
  -2  -4   3  854.16   18.90
  -2  -4   3  809.09   18.65
  -2  -4   3  819.13   18.99
  -2  -4   2   18.21    1.39
  -2  -4   2   15.72    1.19
  -2  -4   2   18.57    1.23
  -2  -4   2   16.51    1.22
  -2  -4   2   18.04    1.34
  -2  -4   1   77.85    2.92
  -2  -4   1   72.97    3.03
  -2  -4   1   75.75    2.88
  -2  -4   1   74.90    3.14
  -2  -4   0  197.90    5.51
  -2  -4   0  190.56    5.78
  -2  -4   0  181.10    5.71
  -2  -4   0  190.88    5.44
  -2  -4   0  191.02    5.41
  -2  -4   0  189.78    5.59
  -2  -4  -1 1570.26   33.69
  -2  -4  -1 1554.20   33.50
  -2  -4  -1 1540.55   34.11
  -2  -4  -1 1581.56   33.77
  -2  -4  -2 1410.20   31.41
  -2  -4  -2 1419.94   30.90
  -2  -4  -2 1425.94   30.69
  -2  -4  -2 1386.10   30.95
  -2  -4  -3  661.50   15.53
  -2  -4  -3  649.95   15.72
  -2  -4  -3  644.08   15.79
  -2  -4  -3  637.67   16.29
  -2  -4  -4 3924.06   82.04
  -2  -4  -4 3864.55   82.05
  -2  -4  -5   12.61    1.47
  -2  -4  -5   12.00    1.49
  -2  -4  -5    9.83    1.29
  -2  -4  -5   11.72    1.43
  -2  -4  -6  127.98    5.39
  -2  -4  -6  130.90    5.40
  -2  -4  -6  109.16    4.87
  -2  -4  -6  122.62    5.57
   2  -4   6  109.83    4.67
  -2  -4  -6  119.69    5.27
  -2  -4  -7    8.29    1.35
   2  -4   7    8.04    1.17
  -2  -4  -7    9.71    1.63
  -2  -4  -7    9.71    1.45
  -2  -4  -7    7.23    1.29
  -2  -4  -7    9.91    1.53
  -2  -4  -7    8.25    1.31
  -2  -4  -7    9.05    1.49
  -2  -4  -8    4.05    1.17
  -2  -4  -8    4.44    1.17
  -2  -4  -8    5.86    1.17
  -2  -4  -8    4.50    1.25
   2  -4   8    6.79    1.05
  -2  -4  -8    7.44    1.36
  -2  -4  -8    5.88    1.27
  -2  -4  -8    8.71    1.56
  -2  -4  -9   63.19    3.88
  -2  -4  -9   59.34    4.10
  -2  -4  -9   56.09    4.02
  -2  -4  -9   58.54    4.30
  -2  -4  -9   69.00    4.20
  -2  -4 -10    9.72    1.81
  -2  -4 -10   10.75    1.71
  -2  -4 -10   11.06    1.97
  -2  -4 -10   12.21    1.81
  -2  -4 -10   12.86    1.78
   2  -4  10    8.79    1.26
  -2  -4 -10   11.68    1.90
  -2  -4 -11   67.65    4.17
  -2  -4 -11   63.30    4.14
  -2  -4 -11   59.88    4.23
   2  -4  11   63.96    3.87
  -2  -4 -11   70.93    4.72
  -2  -4 -11   67.29    3.98
  -2  -4 -11   58.92    4.70
  -2  -4 -11   63.01    4.35
  -2  -4 -12    1.47    0.89
  -2  -4 -12    0.98    0.99
   2  -4  12    2.50    0.86
   2  -4  12    1.78    0.78
  -2  -4 -12    2.97    0.91
  -2  -4 -13   48.73    3.49
   2  -4  13   55.25    3.55
   2  -4  13   51.51    3.12
  -2  -4 -13   52.57    3.17
  -2  -4 -13   59.13    3.31
  -2  -4 -13   46.78    3.14
  -2  -4 -14   23.54    1.82
  -2  -4 -14   19.99    1.72
   2  -4  14   22.87    2.03
   2  -4  14   20.02    1.69
  -2  -4 -14   20.89    2.00
  -2  -4 -14   19.45    1.74
  -2  -4 -14   20.86    1.96
   2  -4  14   19.52    1.86
  -2  -4 -15   11.57    1.00
  -2  -4 -15    9.44    1.04
   2  -4  15    7.89    0.85
  -2  -4 -15   10.24    0.99
  -2  -4 -15   10.25    1.09
   2  -4  15   12.48    1.21
  -2  -4 -15   10.88    1.01
   2  -4  15    8.18    1.01
  -2  -3  17    8.82    1.07
   2  -3 -17    5.46    0.95
   2  -3 -17   10.30    1.02
  -2  -3  17    9.84    1.06
  -2  -3  17    9.72    1.17
  -2  -3  17    8.12    0.95
  -2  -3  17    8.82    0.98
   2  -3 -16    1.00    0.65
  -2  -3  16   -0.09    0.64
  -2  -3  16    0.16    0.52
  -2  -3  16   -0.20    0.70
  -2  -3  16    0.33    0.63
  -2  -3  16   -0.08    0.57
  -2  -3  16    0.43    0.40
  -2  -3  15   23.75    2.43
  -2  -3  15   21.24    2.20
   2  -3 -15   27.34    2.27
  -2  -3  15   23.90    1.90
  -2  -3  15   19.93    2.35
  -2  -3  15   21.82    2.17
  -2  -3  15   23.23    2.30
  -2  -3  14  170.12    7.64
  -2  -3  14  162.19    6.97
  -2  -3  14  180.45    7.49
  -2  -3  14  168.17    7.73
  -2  -3  14  162.99    6.21
  -2  -3  14  169.60    7.27
  -2  -3  13    0.80    0.95
  -2  -3  13    1.77    1.01
  -2  -3  13    2.32    1.38
  -2  -3  13    1.65    1.02
  -2  -3  13    2.26    1.20
  -2  -3  13    2.33    1.13
  -2  -3  13    1.49    1.01
  -2  -3  13    1.00    1.10
  -2  -3  12   74.14    4.59
  -2  -3  12   69.04    5.28
  -2  -3  12   64.05    4.70
  -2  -3  12   73.34    4.48
  -2  -3  12   61.60    4.87
  -2  -3  12   71.06    4.89
  -2  -3  12   76.44    4.92
  -2  -3  11  514.18   14.50
  -2  -3  11  485.99   14.79
  -2  -3  11  510.56   16.75
  -2  -3  11  523.83   15.18
  -2  -3  11  506.85   16.31
  -2  -3  11  489.72   15.67
  -2  -3  11  509.75   15.90
  -2  -3  11  538.60   15.89
  -2  -3  10  271.21    8.57
  -2  -3  10  259.18   10.35
  -2  -3  10  269.37    9.19
  -2  -3  10  258.63    9.71
  -2  -3  10  270.46    8.86
  -2  -3  10  261.86    9.82
  -2  -3  10  283.65    9.58
  -2  -3  10  257.56   10.07
  -2  -3  10  270.29    9.72
  -2  -3   9  138.81    5.96
  -2  -3   9  139.92    5.35
  -2  -3   9  122.14    5.46
  -2  -3   9  149.01    6.86
  -2  -3   9  139.87    5.51
  -2  -3   9  136.64    6.20
  -2  -3   9  141.54    6.52
  -2  -3   9  130.19    6.01
  -2  -3   9  150.79    6.30
  -2  -3   8  189.54    7.24
  -2  -3   8  194.99    6.57
  -2  -3   8  212.60    7.75
   2  -3  -8  198.35    5.64
  -2  -3   8  191.27    7.16
  -2  -3   8  196.39    7.79
  -2  -3   8  211.66    6.66
  -2  -3   8  206.21    7.32
  -2  -3   7  159.05    5.33
  -2  -3   7  165.91    6.39
  -2  -3   7  163.83    6.20
   2  -3  -7  147.65    4.33
  -2  -3   7  147.82    5.70
  -2  -3   6  639.77   16.13
  -2  -3   6  613.70   15.47
  -2  -3   6  648.25   15.97
   2  -3  -6  615.59   13.70
  -2  -3   6  638.06   15.04
  -2  -3   5    1.56    0.49
  -2  -3   5    2.03    0.60
  -2  -3   5    1.65    0.63
   2  -3  -5    2.37    0.30
  -2  -3   5    2.31    0.60
  -2  -3   4 1453.51   27.89
  -2  -3   4 1456.03   27.45
  -2  -3   4 1502.30   28.13
  -2  -3   4 1472.76   27.10
  -2  -3   3  349.75    9.32
  -2  -3   3  386.46    9.64
  -2  -3   3  366.14    9.76
  -2  -3   3  392.65    9.29
  -2  -3   3  368.26    9.66
  -2  -3   2  688.81   16.10
  -2  -3   2  705.53   16.50
  -2  -3   2  725.53   16.42
  -2  -3   2  708.61   16.03
  -2  -3   2  713.06   15.80
  -2  -3   1  302.44    7.56
  -2  -3   1  319.71    8.28
  -2  -3   1  301.18    7.86
  -2  -3   1  317.94    8.22
  -2  -3   1  303.21    7.83
  -2  -3   0  224.59    6.24
  -2  -3   0  216.72    6.13
  -2  -3   0  224.51    5.94
  -2  -3   0  231.23    6.55
  -2  -3   0  232.56    6.35
  -2  -3   0  228.44    6.56
  -2  -3  -1  176.05    5.45
  -2  -3  -1  163.72    5.00
  -2  -3  -1  169.10    5.08
  -2  -3  -2   79.50    3.08
  -2  -3  -2   83.42    3.41
  -2  -3  -2   88.75    3.47
  -2  -3  -2   91.93    3.81
  -2  -3  -3  121.38    4.21
  -2  -3  -3  124.30    4.59
  -2  -3  -3  123.13    4.59
  -2  -3  -3  137.85    5.17
  -2  -3  -4  360.87    9.42
  -2  -3  -4  343.33    9.84
  -2  -3  -4  338.00    9.80
  -2  -3  -5   20.41    1.91
  -2  -3  -5   19.34    1.67
   2  -3   6   97.61    4.31
  -2  -3  -6   99.91    4.46
  -2  -3  -6  100.22    5.04
  -2  -3  -6  107.37    4.81
  -2  -3  -6  107.32    4.88
  -2  -3  -6  109.36    4.94
  -2  -3  -7   22.13    1.98
  -2  -3  -7   30.42    2.40
  -2  -3  -7   31.53    2.86
  -2  -3  -7   34.69    2.81
   2  -3   7   28.25    2.13
  -2  -3  -7   32.65    2.66
  -2  -3  -7   26.09    2.25
  -2  -3  -7   28.18    2.48
  -2  -3  -8  316.72   10.59
  -2  -3  -8  291.84    9.73
  -2  -3  -8  314.72   10.91
  -2  -3  -8  317.40   10.54
  -2  -3  -8  329.23   10.49
  -2  -3  -9   41.36    3.38
  -2  -3  -9   35.84    2.89
  -2  -3  -9   38.81    3.32
  -2  -3  -9   36.65    3.12
  -2  -3  -9   41.42    3.59
  -2  -3 -10    3.08    1.09
  -2  -3 -10    4.30    1.16
  -2  -3 -10    4.77    1.42
  -2  -3 -10    3.49    1.15
  -2  -3 -10    3.73    1.20
  -2  -3 -10    2.34    1.05
  -2  -3 -11  314.64   11.76
  -2  -3 -11  356.86   11.38
  -2  -3 -11  317.93   11.84
   2  -3  11  383.60   11.49
  -2  -3 -11  352.06   12.42
  -2  -3 -11  361.36   11.76
  -2  -3 -11  406.93   12.13
   2  -3  12  429.39   12.79
  -2  -3 -12  420.27   13.93
  -2  -3 -12  460.58   13.33
  -2  -3 -12  447.56   13.04
   2  -3  13   10.71    1.70
  -2  -3 -13   12.20    1.62
   2  -3  13   10.23    1.51
  -2  -3 -13   10.13    1.76
  -2  -3 -13   14.99    1.84
   2  -3  14   35.85    2.65
  -2  -3 -14   35.55    2.75
  -2  -3 -14   38.65    2.49
  -2  -3 -14   38.19    2.55
  -2  -3 -14   39.64    2.79
   2  -3  14   40.28    2.50
   2  -3  15    3.99    0.70
  -2  -3 -15    5.07    0.73
  -2  -3 -15    4.31    0.77
  -2  -3 -15    4.70    0.84
   2  -3  15    4.10    0.86
   2  -3  15    3.59    0.77
  -2  -3 -15    3.10    0.75
  -2  -3 -15    4.77    0.76
   2  -2 -17    4.84    0.96
   2  -2 -17    6.76    0.92
  -2  -2  17    6.98    0.88
  -2  -2  17    5.83    0.96
  -2  -2  17    6.80    0.97
  -2  -2  17    6.92    0.94
  -2  -2  17    6.30    1.03
  -2  -2  16   57.49    3.47
   2  -2 -16   63.34    3.21
  -2  -2  16   59.10    3.21
  -2  -2  16   53.86    3.14
  -2  -2  16   51.66    3.40
  -2  -2  16   57.58    3.32
  -2  -2  16   51.05    2.35
  -2  -2  15   96.41    5.17
  -2  -2  15   98.78    4.07
   2  -2 -15  112.66    4.96
  -2  -2  15   92.14    4.77
  -2  -2  15   96.36    5.33
  -2  -2  15   91.20    4.89
  -2  -2  15   95.03    4.78
  -2  -2  14   40.88    3.50
  -2  -2  14   43.05    3.72
  -2  -2  14   29.83    2.35
  -2  -2  14   36.23    3.05
  -2  -2  14   36.43    3.18
  -2  -2  14   35.58    3.03
  -2  -2  13    0.96    0.90
  -2  -2  13   -0.19    0.77
  -2  -2  13    1.23    1.02
  -2  -2  13    2.35    0.92
  -2  -2  13    2.69    1.19
  -2  -2  13    2.72    1.38
  -2  -2  13    1.64    1.01
  -2  -2  13    1.70    1.11
  -2  -2  12   14.40    2.01
  -2  -2  12   12.55    2.21
  -2  -2  12   12.78    1.96
  -2  -2  12   16.01    2.53
  -2  -2  12   11.46    2.06
  -2  -2  12   14.46    2.47
  -2  -2  12   12.45    1.95
  -2  -2  12   15.47    2.28
  -2  -2  11  248.83    9.27
  -2  -2  11  275.47    9.60
  -2  -2  11  255.97   10.51
  -2  -2  11  261.41    8.96
  -2  -2  11  260.36   10.12
  -2  -2  11  231.47    9.70
  -2  -2  11  270.91    9.58
  -2  -2  11  267.77   10.96
  -2  -2  11  273.41   10.08
  -2  -2  10  205.12    7.87
  -2  -2  10  213.60    7.41
  -2  -2  10  203.67    8.95
  -2  -2  10  201.68    7.67
  -2  -2  10  196.73    8.62
  -2  -2  10  204.73    8.32
  -2  -2  10  206.13    8.41
  -2  -2  10  206.50    8.23
  -2  -2   9   98.58    5.35
  -2  -2   9  105.42    4.96
  -2  -2   9   97.96    5.08
  -2  -2   9  100.19    5.52
  -2  -2   9  104.23    4.81
  -2  -2   9  108.97    4.63
  -2  -2   9   99.91    5.24
  -2  -2   9  110.81    4.43
   2  -2  -9  107.19    3.93
  -2  -2   9  114.08    5.36
  -2  -2   8   28.61    2.48
  -2  -2   8   26.90    2.02
  -2  -2   8   31.22    2.72
  -2  -2   8   30.05    2.43
   2  -2  -8   29.54    1.68
  -2  -2   8   30.74    2.63
  -2  -2   8   28.80    1.97
  -2  -2   8   29.20    2.42
  -2  -2   7  239.14    7.97
   2  -2  -7  222.73    6.01
  -2  -2   7  219.28    7.40
  -2  -2   7  248.07    8.23
  -2  -2   7  234.68    6.85
  -2  -2   6    2.10    0.67
  -2  -2   6    2.71    0.84
   2  -2  -6    1.93    0.36
  -2  -2   6    2.22    0.58
  -2  -2   6    2.78    0.81
  -2  -2   5   11.38    1.29
  -2  -2   5    9.86    1.17
   2  -2  -5    9.48    0.59
  -2  -2   5    8.61    1.04
  -2  -2   5    9.50    0.94
  -2  -2   4  744.18   17.51
  -2  -2   4  762.60   17.88
   2  -2  -4  761.05   15.71
  -2  -2   4  777.55   18.04
  -2  -2   3  389.28    9.24
  -2  -2   3  388.11    9.59
  -2  -2   3  350.82    9.24
  -2  -2   3  355.43    9.63
  -2  -2   3  356.86    9.53
  -2  -2   2   42.67    2.20
  -2  -2   2   42.73    1.70
  -2  -2   2   44.53    2.18
  -2  -2   2   43.27    2.23
  -2  -2   2   40.79    2.03
  -2  -2   2   43.78    1.99
  -2  -2   1  634.03   14.05
  -2  -2   1  648.17   15.03
  -2  -2   1  634.06   14.63
  -2  -2   1  623.90   14.90
  -2  -2   1  649.79   14.65
  -2  -2   0   19.23    1.32
  -2  -2   0    8.70    0.93
  -2  -2   0   18.19    1.21
  -2  -2   0    8.08    0.96
  -2  -2  -1 2965.97   62.01
  -2  -2  -1 2953.79   61.53
  -2  -2  -1 2957.18   60.92
  -2  -2  -1 2874.25   61.56
  -2  -2  -2   20.23    1.31
  -2  -2  -2   19.80    1.51
  -2  -2  -2   20.99    1.57
  -2  -2  -2   23.69    1.83
  -2  -2  -3   73.80    2.92
  -2  -2  -3   69.18    3.20
  -2  -2  -3   72.94    3.28
  -2  -2  -4   20.34    1.74
  -2  -2  -4   16.77    1.58
  -2  -2  -5    5.55    1.05
  -2  -2  -5    5.66    1.07
  -2  -2  -5    6.20    0.94
  -2  -2  -6   68.75    3.57
  -2  -2  -6   83.79    4.23
  -2  -2  -6   83.95    4.19
  -2  -2  -6   79.52    4.41
   2  -2   6   73.27    3.59
  -2  -2  -6   71.71    3.81
  -2  -2  -6   70.96    3.51
  -2  -2  -7  389.88   11.51
   2  -2   7  388.70   11.10
  -2  -2  -7  420.61   12.08
  -2  -2  -7  405.92   12.26
  -2  -2  -7  412.93   11.66
  -2  -2  -7  415.09   12.37
  -2  -2  -7  415.17   12.88
  -2  -2  -7  391.78   11.19
   2  -2   8    2.16    0.67
  -2  -2  -8    1.51    0.72
  -2  -2  -8    1.93    0.83
  -2  -2  -8    1.01    0.70
  -2  -2  -8    2.81    1.09
  -2  -2  -8    2.10    0.93
  -2  -2  -8    1.77    0.89
  -2  -2  -9   46.62    3.65
   2  -2   9   48.11    2.76
  -2  -2  -9   44.84    3.15
   2  -2   9   40.08    2.41
  -2  -2  -9   46.35    3.27
  -2  -2  -9   45.38    3.58
  -2  -2  -9   45.95    3.81
  -2  -2 -10   63.89    4.45
  -2  -2 -10   65.19    4.71
  -2  -2 -10   68.11    4.10
  -2  -2 -10   62.29    4.36
  -2  -2 -10   64.69    4.28
  -2  -2 -11  434.09   14.30
   2  -2  11  415.14   13.14
  -2  -2 -11  445.73   13.67
  -2  -2 -11  448.49   14.44
  -2  -2 -11  469.29   14.11
  -2  -2 -11  488.59   15.23
  -2  -2 -11  461.49   13.57
  -2  -2 -12  127.91    5.75
  -2  -2 -12  123.79    5.91
   2  -2  12  110.48    5.42
  -2  -2 -12  131.97    6.64
  -2  -2 -13    0.81    0.79
  -2  -2 -13    0.81    0.72
  -2  -2 -13    0.66    0.69
   2  -2  13    1.25    0.89
   2  -2  13    0.85    0.77
   2  -2  14    8.36    1.26
  -2  -2 -14   11.12    1.35
   2  -2  14    9.43    1.48
  -2  -2 -14   10.82    1.46
  -2  -2 -14   10.81    1.58
  -2  -2 -14    8.55    1.45
  -2  -2 -14    8.98    1.31
  -2  -2 -15    2.82    0.77
  -2  -2 -15    3.33    0.70
  -2  -2 -15    3.98    0.87
   2  -2  15    3.19    0.69
   2  -2  15    3.31    0.80
  -2  -2 -15    3.02    0.71
   2  -2  15    3.74    0.83
  -2  -2 -15    4.23    0.74
  -2  -1  17    0.96    0.57
   2  -1 -17    0.59    0.47
  -2  -1  17    0.54    0.34
  -2  -1  17    0.87    0.59
  -2  -1  16   48.49    3.25
  -2  -1  16   49.19    2.89
  -2  -1  16   46.42    3.27
  -2  -1  15   22.63    2.54
  -2  -1  15   27.03    2.81
  -2  -1  15   23.79    2.27
  -2  -1  15   27.49    1.91
  -2  -1  14    0.61    0.72
  -2  -1  14    0.16    0.52
  -2  -1  14    0.34    0.69
  -2  -1  14    0.61    0.87
  -2  -1  14    0.16    0.95
  -2  -1  13  339.95   13.48
  -2  -1  13  356.13   12.89
  -2  -1  13  355.71   13.46
  -2  -1  13  371.09   11.93
  -2  -1  13  342.77   10.42
  -2  -1  13  372.80   12.82
  -2  -1  12   14.99    2.07
  -2  -1  12   12.97    2.40
  -2  -1  12   18.04    2.58
  -2  -1  12   15.20    2.50
  -2  -1  12   14.82    2.27
  -2  -1  11 1066.53   28.32
  -2  -1  11 1023.36   27.38
  -2  -1  11 1015.94   27.95
  -2  -1  11 1088.31   26.55
  -2  -1  11 1054.82   26.28
  -2  -1  11 1030.77   27.14
  -2  -1  10    5.89    1.54
  -2  -1  10    8.16    1.30
  -2  -1  10    5.39    1.39
  -2  -1  10    5.09    1.40
  -2  -1  10    6.51    1.28
   2  -1 -10    7.43    1.05
  -2  -1  10    6.10    1.44
  -2  -1   9 1102.22   24.83
  -2  -1   9 1026.65   26.22
  -2  -1   9 1058.83   27.14
  -2  -1   9 1045.51   26.78
  -2  -1   9 1027.24   25.96
  -2  -1   8  835.73   21.41
  -2  -1   8  850.57   20.26
  -2  -1   8  883.08   22.02
  -2  -1   8  874.99   22.23
  -2  -1   8  842.24   21.26
  -2  -1   7   55.99    3.47
  -2  -1   7   58.30    3.42
  -2  -1   7   61.92    2.75
  -2  -1   6 4421.68   92.97
  -2  -1   6 4311.32   92.72
  -2  -1   6 4465.02   91.29
  -2  -1   5 1706.22   37.61
  -2  -1   5 1700.08   37.36
  -2  -1   4  188.81    5.99
  -2  -1   4  186.84    5.89
  -2  -1   3  359.08    9.92
  -2  -1   3  367.91    9.87
  -2  -1   3  393.09    8.25
  -2  -1   3  387.59    9.52
  -2  -1   2  387.49    9.98
  -2  -1   2  401.54    8.79
  -2  -1   2  391.24    9.57
  -2  -1   2  386.26    8.62
  -2  -1   2  389.37    9.99
  -2  -1   1  156.91    4.07
  -2  -1   1  170.95    5.15
  -2  -1   1  164.66    4.16
  -2  -1   1  162.18    4.78
  -2  -1   0  350.11    9.50
  -2  -1   0  382.15    8.54
  -2  -1   0  360.04    9.23
  -2  -1   0  357.99    9.30
  -2  -1   0  387.31    8.68
  -2  -1  -1    1.69    0.48
  -2  -1  -1    1.72    0.38
  -2  -1  -1    1.67    0.51
  -2  -1  -1    1.47    0.40
  -2  -1  -2  294.78    7.85
  -2  -1  -2  287.58    7.82
  -2  -1  -3   86.63    3.59
  -2  -1  -3   80.87    3.06
  -2  -1  -3   84.79    3.09
  -2  -1  -3   82.86    3.54
  -2  -1  -4  245.19    7.47
  -2  -1  -4  242.11    7.43
   2  -1   5  187.23    6.23
  -2  -1  -5  175.64    5.87
  -2  -1  -5  184.39    6.63
  -2  -1  -5  184.54    6.51
  -2  -1  -6  617.56   16.61
  -2  -1  -6  642.07   16.86
   2  -1   6  639.44   16.02
  -2  -1  -6  638.26   15.84
  -2  -1  -7   45.44    3.01
  -2  -1  -7   55.27    3.58
   2  -1   7   53.11    2.99
  -2  -1  -7   55.31    3.07
  -2  -1  -7   56.14    3.16
  -2  -1  -7   45.24    3.24
  -2  -1  -8  428.33   13.21
   2  -1   8  430.02   11.73
  -2  -1  -8  396.84   12.26
  -2  -1  -8  450.04   12.30
  -2  -1  -8  419.68   13.09
   2  -1   9  122.85    4.84
  -2  -1  -9  118.23    5.55
  -2  -1  -9  123.63    6.18
  -2  -1  -9  133.01    5.70
  -2  -1  -9  122.45    6.22
  -2  -1 -10    8.04    1.57
  -2  -1 -10    7.34    1.60
  -2  -1 -10   10.68    1.61
  -2  -1 -10    9.25    1.57
  -2  -1 -10    8.65    1.67
  -2  -1 -11  235.39    9.60
  -2  -1 -11  237.02    9.68
  -2  -1 -11  269.65    9.66
  -2  -1 -11  248.60    9.00
  -2  -1 -12    0.26    0.80
  -2  -1 -12    1.52    0.96
  -2  -1 -13    5.43    1.17
  -2  -1 -13    4.14    1.12
   2  -1  13    6.21    1.32
   2  -1  14   31.16    2.57
  -2  -1 -14   36.48    2.61
  -2  -1 -14   37.87    2.56
   2  -1  15    2.54    0.74
  -2  -1 -15    4.16    0.75
  -2  -1 -15    2.52    0.69
   2  -1  15    2.44    0.75
  -2  -1 -15    3.96    0.80
   2   0 -17    0.39    0.57
  -2   0  17   -0.24    0.47
  -2   0  17   -0.18    0.44
   2   0 -17   -0.16    0.46
  -2   0  17   -0.22    0.46
  -2   0  17    0.21    0.51
  -2   0  16  123.52    5.52
  -2   0  16  128.68    5.29
  -2   0  16  114.98    5.51
  -2   0  16  132.41    5.48
  -2   0  16  130.43    4.93
  -2   0  15    1.25    0.84
  -2   0  15   -0.13    0.75
  -2   0  15   -0.20    0.61
  -2   0  15    2.26    0.91
  -2   0  15   -0.10    0.61
  -2   0  15    0.06    0.37
  -2   0  15    0.14    0.62
  -2   0  14   22.75    2.33
  -2   0  14   22.70    1.89
  -2   0  14   24.61    2.66
  -2   0  14   21.51    2.29
  -2   0  14   22.35    2.45
  -2   0  14   14.19    2.27
  -2   0  14   21.07    2.62
  -2   0  13    0.43    0.60
  -2   0  13    0.62    0.95
  -2   0  13    0.59    0.82
  -2   0  13    0.62    0.95
  -2   0  13    1.03    0.83
  -2   0  13    2.22    1.06
  -2   0  13    1.62    0.99
  -2   0  13    0.17    0.96
  -2   0  12    9.86    2.03
  -2   0  12   11.31    2.20
  -2   0  12    9.30    1.90
  -2   0  12   11.43    2.14
  -2   0  12   15.48    2.02
  -2   0  12   13.02    1.97
  -2   0  12   11.62    2.00
  -2   0  12   12.86    1.54
  -2   0  11    0.37    0.82
  -2   0  11    1.04    1.03
  -2   0  11    0.74    0.85
  -2   0  11    0.16    0.80
  -2   0  11    1.16    0.86
  -2   0  11    0.50    0.66
  -2   0  11    0.25    0.69
  -2   0  11    0.30    0.75
  -2   0  10   81.34    4.39
  -2   0  10   72.07    4.93
  -2   0  10   74.59    3.92
  -2   0  10   72.16    4.59
  -2   0  10   63.39    3.92
  -2   0  10   70.72    4.77
  -2   0  10   69.68    4.46
  -2   0  10   73.14    4.51
  -2   0   9    0.08    0.49
  -2   0   9   -0.16    0.66
  -2   0   9    0.39    0.87
  -2   0   9    0.10    0.50
  -2   0   9    0.12    0.61
  -2   0   9   -0.34    0.64
  -2   0   9    0.12    0.55
  -2   0   9    0.28    0.77
  -2   0   8   80.74    3.62
  -2   0   8   86.03    3.67
  -2   0   8   70.19    4.02
  -2   0   8   69.71    4.11
  -2   0   8   81.31    4.48
  -2   0   8   65.44    3.86
  -2   0   8   73.81    4.02
  -2   0   7    0.28    0.53
  -2   0   7   -0.08    0.42
  -2   0   7    0.10    0.59
  -2   0   6  550.38   14.09
  -2   0   6  548.79   13.92
  -2   0   5    1.29    0.51
  -2   0   5   -0.21    0.44
  -2   0   5    0.18    0.37
  -2   0   5    0.93    0.12
  -2   0   4   61.04    2.62
  -2   0   4   63.50    2.83
  -2   0   4   68.56    2.97
  -2   0   3    0.33    0.38
  -2   0   3    0.12    0.26
  -2   0   3    0.70    0.41
  -2   0   3    0.16    0.33
  -2   0   3    0.18    0.28
  -2   0   3    0.15    0.14
  -2   0   2   31.52    1.81
  -2   0   2   31.83    1.72
  -2   0   2   31.35    1.23
  -2   0   2   29.05    1.80
  -2   0   2   31.33    1.68
  -2   0   2   28.95    1.80
  -2   0   1   -0.04    0.28
  -2   0   1    0.15    0.14
  -2   0   1    0.54    0.42
  -2   0   1    0.29    0.35
  -2   0   1    0.04    0.29
  -2   0   1    0.12    0.18
  -2   0   0 3188.80   67.47
  -2   0   0 3251.37   66.40
  -2   0   0 3167.49   67.36
  -2   0   0 3249.91   67.53
  -2   0   0 3280.62   67.92
  -2   0   0 3284.06   67.85
  -2   0   0 3268.00   66.81
  -2   0  -1   -0.10    0.30
  -2   0  -1    0.62    0.43
  -2   0  -1   -0.05    0.32
  -2   0  -1    1.15    0.31
  -2   0  -2 1035.20   23.79
  -2   0  -2 1070.49   23.76
  -2   0  -2 1097.15   24.38
  -2   0  -2 1049.95   22.88
  -2   0  -3    1.61    0.55
  -2   0  -3    0.74    0.48
  -2   0  -3    0.70    0.37
  -2   0  -3    0.41    0.30
  -2   0  -4 2500.80   55.97
  -2   0  -4 2593.33   56.06
   2   0   4 2542.71   55.75
   2   0   5    0.07    0.41
  -2   0  -5    1.26    0.66
  -2   0  -5    1.07    0.66
   2   0   6   30.48    2.21
  -2   0  -6   37.51    2.71
  -2   0  -6   30.09    2.12
  -2   0  -6   31.00    2.22
  -2   0  -6   29.61    2.29
  -2   0  -6   37.82    2.74
  -2   0  -6   36.04    2.89
  -2   0  -7   -0.25    0.77
   2   0   7   -0.16    0.39
  -2   0  -7    0.11    0.39
  -2   0  -7    0.18    0.48
  -2   0  -7    0.32    0.41
  -2   0  -7    0.11    0.60
  -2   0  -7    0.17    0.45
   2   0   8  243.09    7.90
  -2   0  -8  262.50    9.33
  -2   0  -8  252.54    8.65
  -2   0  -8  237.94    8.31
  -2   0  -8  262.38    9.44
  -2   0  -8  274.30    9.97
  -2   0  -8  244.78    8.25
  -2   0  -9    0.16    0.80
  -2   0  -9    0.56    0.71
  -2   0  -9   -0.14    0.62
  -2   0  -9   -0.27    0.63
  -2   0  -9   -0.11    0.66
  -2   0  -9    0.31    0.57
   2   0   9    0.24    0.55
  -2   0 -10    0.46    0.79
  -2   0 -10    1.55    0.82
  -2   0 -10    1.94    0.93
  -2   0 -10    3.97    1.43
  -2   0 -10    2.54    1.14
  -2   0 -10    1.80    1.02
   2   0  10    1.57    0.63
  -2   0 -11    0.67    1.05
  -2   0 -11    1.40    0.97
   2   0  11    0.23    0.94
  -2   0 -11    0.98    0.90
  -2   0 -11    0.24    0.73
  -2   0 -11    0.31    0.72
  -2   0 -11    1.22    0.99
  -2   0 -12   18.61    2.54
   2   0  12   20.53    2.22
  -2   0 -12   18.14    2.25
  -2   0 -12   18.00    2.14
  -2   0 -13   -0.10    0.71
  -2   0 -13    0.42    0.78
   2   0  13    0.20    0.76
   2   0  13    0.50    0.75
  -2   0 -13    0.11    0.73
   2   0  14   28.78    2.48
   2   0  14   30.11    2.29
  -2   0 -14   30.58    2.67
  -2   0 -14   34.93    2.55
  -2   0 -14   33.60    2.44
  -2   0 -15    0.10    0.42
   2   0  15    0.80    0.58
  -2   0 -15   -0.18    0.44
  -2   0 -15    0.08    0.50
   2   0  15    0.06    0.43
  -2   0 -15    0.45    0.53
   2   0  15    0.35    0.51
  -2   0 -15    0.07    0.45
   2   1 -17    0.30    0.60
  -2   1  17    0.69    0.53
  -2   1  17    1.07    0.59
  -2   1  16   51.28    3.07
  -2   1  16   47.83    3.03
  -2   1  16   45.46    2.54
  -2   1  15   27.87    2.57
  -2   1  15   27.57    2.39
  -2   1  15   25.81    2.58
  -2   1  15   26.92    2.28
  -2   1  14   -0.14    0.47
  -2   1  14    0.78    0.79
  -2   1  14    0.27    0.90
  -2   1  14    0.11    0.75
  -2   1  14   -0.11    0.69
  -2   1  13  366.30   12.10
  -2   1  13  358.18   10.30
  -2   1  13  360.42   11.49
  -2   1  13  357.53   12.79
  -2   1  12   18.11    2.24
  -2   1  12   15.42    1.95
  -2   1  12   15.83    1.63
  -2   1  12   11.61    2.09
  -2   1  11  959.48   25.51
  -2   1  11 1020.70   24.00
  -2   1  11 1001.31   26.66
  -2   1  10    7.28    1.48
  -2   1  10    8.43    1.32
  -2   1  10    7.25    1.26
  -2   1  10    6.53    1.32
  -2   1  10    6.57    1.04
  -2   1  10    9.74    1.45
  -2   1   9  997.73   24.58
  -2   1   9  979.04   25.36
  -2   1   9 1004.99   24.26
  -2   1   8  845.43   20.02
  -2   1   8  849.57   20.01
  -2   1   8  815.88   20.92
  -2   1   7   57.16    3.20
  -2   1   6 4098.44   89.26
  -2   1   6 4298.03   86.89
  -2   1   5 1673.76   37.76
  -2   1   5 1763.98   36.01
  -2   1   4  185.87    4.45
  -2   1   4  175.19    5.53
  -2   1   3  401.17    9.77
  -2   1   3  377.21    8.44
  -2   1   2  397.34    9.73
  -2   1   2  383.49    8.66
  -2   1   1  166.76    4.54
  -2   1   1  170.42    4.84
  -2   1   1  157.93    3.97
  -2   1   0  371.71    8.14
  -2   1   0  345.27    9.00
  -2   1   0  372.43    9.52
  -2   1   0  379.38    8.74
  -2   1  -1    1.01    0.29
  -2   1  -1    2.03    0.61
  -2   1  -2  278.84    7.34
  -2   1  -2  296.63    8.33
  -2   1  -3   83.84    3.17
  -2   1  -4  238.66    6.76
   2   1   4  236.65    7.22
   2   1   5  185.85    6.27
  -2   1  -5  190.56    5.94
  -2   1  -6  642.38   17.48
   2   1   6  655.44   16.29
  -2   1  -7   52.05    3.73
   2   1   7   56.57    3.11
  -2   1  -7   57.68    3.16
  -2   1  -8  446.70   12.53
  -2   1  -8  421.91   12.49
  -2   1  -8  435.08   13.91
   2   1   8  455.68   12.18
   2   1   9  129.00    5.10
  -2   1  -9  130.58    5.72
  -2   1  -9  121.84    6.46
  -2   1  -9  128.67    5.78
  -2   1 -10   10.78    1.64
  -2   1 -10   10.72    1.92
  -2   1 -10   10.13    1.64
   2   1  10    7.53    1.14
   2   1  11  271.97    9.46
  -2   1 -11  287.43    9.63
  -2   1 -11  265.19    9.54
  -2   1 -12    1.12    1.04
   2   1  12    2.90    0.95
  -2   1 -13    4.36    1.37
   2   1  13    4.86    1.13
  -2   1 -14   35.66    2.87
   2   1  14   37.37    2.56
  -2   1 -15    3.54    0.83
   2   1  15    3.70    0.75
  -2   1 -15    2.03    0.76
  -2   1 -15    3.49    0.71
   2   2 -17    6.00    0.88
  -2   2  17    7.64    0.97
   2   2 -17    6.12    1.05
  -2   2  17    7.03    0.95
  -2   2  17    6.40    1.04
  -2   2  17    6.36    1.00
  -2   2  16   57.22    3.47
   2   2 -16   61.05    3.18
  -2   2  16   55.55    3.20
  -2   2  16   56.10    3.50
  -2   2  16   60.37    3.37
  -2   2  15   86.62    4.92
  -2   2  15   96.08    4.81
  -2   2  15  106.78    4.86
   2   2 -15  104.79    4.81
  -2   2  15   99.12    4.96
  -2   2  15   92.98    5.19
  -2   2  15   88.02    4.13
  -2   2  14   42.21    3.57
  -2   2  14   41.73    3.28
  -2   2  14   40.32    3.13
  -2   2  14   41.78    3.62
  -2   2  14   39.80    3.30
  -2   2  14   30.62    2.56
  -2   2  13    2.19    1.10
  -2   2  13    3.48    1.13
  -2   2  13    0.94    0.91
  -2   2  13    1.32    0.97
  -2   2  13    1.64    1.11
  -2   2  13    2.42    0.74
  -2   2  13    0.60    0.88
  -2   2  13    2.29    0.91
  -2   2  13    0.99    1.01
  -2   2  12   12.00    2.12
  -2   2  12   13.32    1.79
  -2   2  12   13.00    1.92
  -2   2  12   13.23    2.33
  -2   2  12   12.29    1.44
  -2   2  12   11.85    2.08
  -2   2  12   14.52    2.40
  -2   2  12   14.64    2.20
  -2   2  11  249.38    7.82
  -2   2  11  245.93   10.13
  -2   2  11  270.11    8.83
  -2   2  11  251.32    9.14
  -2   2  11  249.55    9.71
  -2   2  11  252.02   10.46
  -2   2  11  249.35    9.80
  -2   2  11  252.20    9.74
  -2   2  10  201.81    7.61
  -2   2  10  202.64    8.75
  -2   2  10  190.89    7.17
  -2   2  10  209.34    7.27
  -2   2  10  207.00    8.61
  -2   2  10  197.06    8.03
  -2   2  10  204.33    7.35
  -2   2  10  192.89    6.44
  -2   2  10  209.17    8.31
  -2   2  10  206.31    8.12
  -2   2   9  105.49    4.05
  -2   2   9   99.56    4.54
  -2   2   9   98.48    4.64
  -2   2   9  103.33    5.22
  -2   2   9  103.38    4.56
  -2   2   9  107.05    4.54
  -2   2   9   99.56    5.34
  -2   2   9   94.57    5.29
  -2   2   9  102.21    5.06
  -2   2   9  100.83    5.10
  -2   2   8   26.89    2.03
  -2   2   8   32.09    2.67
  -2   2   8   28.42    2.10
  -2   2   8   31.23    2.56
  -2   2   8   29.33    2.38
  -2   2   8   29.86    2.65
  -2   2   8   26.24    2.33
  -2   2   7  226.60    7.51
  -2   2   7  241.97    8.14
  -2   2   7  229.92    7.87
  -2   2   7  231.44    5.77
  -2   2   6    3.12    0.83
  -2   2   6    2.42    0.67
  -2   2   6    2.46    0.75
  -2   2   6    2.33    0.38
  -2   2   5    8.56    1.03
  -2   2   5    8.37    1.11
  -2   2   5    9.79    0.71
  -2   2   4  786.98   18.30
  -2   2   4  772.64   18.15
  -2   2   4  781.61   16.72
  -2   2   4  746.94   17.81
  -2   2   3  395.19    9.33
  -2   2   3  391.06    9.65
  -2   2   3  351.69    9.35
  -2   2   3  367.54    9.68
  -2   2   3  365.98    8.57
  -2   2   3  374.29    9.78
  -2   2   2   45.70    2.30
  -2   2   2   43.12    2.27
  -2   2   2   49.54    2.29
  -2   2   2   49.00    2.19
  -2   2   2   44.84    2.04
  -2   2   2   42.74    1.70
  -2   2   1  671.53   15.17
  -2   2   1  621.83   14.72
  -2   2   1  651.75   15.19
  -2   2   1  634.28   14.28
  -2   2   1  657.95   14.80
  -2   2   0    5.26    0.80
  -2   2   0    7.13    0.73
  -2   2   0   10.33    1.03
  -2   2   0    8.83    0.86
  -2   2  -1 2994.34   63.00
  -2   2  -1 2957.03   62.55
  -2   2  -1 3025.33   62.62
  -2   2  -2   20.69    1.54
  -2   2  -2   21.02    1.51
   2   2   2   20.94    1.56
  -2   2  -2   16.83    1.26
  -2   2  -2   23.62    1.78
  -2   2  -3   68.22    3.11
   2   2   3   64.19    3.02
  -2   2  -3   70.14    3.13
  -2   2  -3   66.63    2.78
  -2   2  -4   16.07    1.52
  -2   2  -4   14.41    1.28
  -2   2  -4   17.41    1.60
  -2   2  -5    6.73    1.09
   2   2   5    6.39    1.04
  -2   2  -5    6.43    0.93
  -2   2  -5    5.58    1.05
  -2   2  -6   78.48    4.08
  -2   2  -6   81.87    4.11
  -2   2  -6   78.80    4.37
   2   2   6   72.37    3.57
  -2   2  -6   75.03    3.44
   2   2   7  405.30   11.01
  -2   2  -7  357.89   10.96
  -2   2  -7  399.60   12.46
  -2   2  -7  379.29   11.69
  -2   2  -7  385.91   11.00
  -2   2  -7  389.79   11.93
  -2   2  -8    2.35    0.92
  -2   2  -8    1.68    0.81
  -2   2  -8    2.19    0.79
   2   2   8    2.32    0.80
  -2   2  -8    1.57    0.81
  -2   2  -8    1.53    0.98
  -2   2  -9   40.86    3.13
  -2   2  -9   45.32    3.53
   2   2   9   45.90    2.80
  -2   2  -9   47.26    3.23
  -2   2  -9   46.81    3.65
  -2   2  -9   42.35    3.12
  -2   2  -9   46.55    3.81
  -2   2 -10   57.19    4.18
   2   2  10   51.25    2.98
  -2   2 -10   64.82    4.63
  -2   2 -10   62.44    3.85
  -2   2 -10   60.40    3.86
  -2   2 -10   59.38    3.85
  -2   2 -10   66.74    4.26
  -2   2 -10   57.56    4.18
  -2   2 -11  466.06   14.84
  -2   2 -11  404.58   13.86
  -2   2 -11  443.80   13.21
   2   2  11  434.45   13.12
  -2   2 -11  426.09   13.27
  -2   2 -11  460.77   13.88
  -2   2 -11  424.28   14.00
  -2   2 -11  423.62   13.15
  -2   2 -12  109.59    5.64
   2   2  12  116.47    5.46
  -2   2 -12  120.25    5.61
  -2   2 -13    1.12    0.81
  -2   2 -13    1.51    0.89
   2   2  13    0.85    0.76
  -2   2 -13    1.22    0.78
   2   2  13    1.46    0.83
  -2   2 -14    8.04    1.32
   2   2  14   10.53    1.39
  -2   2 -14    8.40    1.46
  -2   2 -14    8.85    1.31
   2   2  14    8.78    1.40
  -2   2 -14    8.96    1.45
  -2   2 -15    3.11    0.70
   2   2  15    3.08    0.79
   2   2  15    3.26    0.68
   2   2  15    4.30    0.89
  -2   2 -15    4.31    0.91
  -2   2 -15    3.31    0.74
  -2   2 -15    3.68    0.80
  -2   2 -15    4.08    0.72
  -2   3  17    8.53    1.07
   2   3 -17    5.88    0.96
   2   3 -17    7.92    0.89
  -2   3  17    8.12    1.08
  -2   3  17    8.84    0.99
  -2   3  17    9.49    1.02
  -2   3  16    0.09    0.60
   2   3 -16    1.69    0.67
  -2   3  16    0.64    0.64
  -2   3  16    0.38    0.54
  -2   3  16   -0.29    0.71
  -2   3  16    0.31    0.50
  -2   3  15   19.43    2.20
  -2   3  15   22.71    2.17
  -2   3  15   23.08    2.15
   2   3 -15   22.78    2.10
  -2   3  15   23.02    2.26
  -2   3  15   19.61    2.30
  -2   3  14  175.18    7.59
  -2   3  14  181.22    7.06
  -2   3  14  171.03    7.01
  -2   3  14  162.17    7.46
  -2   3  14  168.44    7.13
  -2   3  14  149.31    5.99
  -2   3  13    2.04    0.96
  -2   3  13    1.72    1.05
  -2   3  13    3.32    1.36
  -2   3  13    1.61    1.01
  -2   3  13    3.65    1.33
  -2   3  13    0.98    0.69
  -2   3  13    1.80    0.97
  -2   3  13    1.75    1.18
  -2   3  13    0.94    0.96
  -2   3  12   74.62    4.97
  -2   3  12   76.45    4.54
  -2   3  12   63.87    4.87
  -2   3  12   78.69    4.13
  -2   3  12   64.90    5.02
  -2   3  12   69.27    4.74
  -2   3  12   76.09    4.87
  -2   3  11  493.15   15.45
  -2   3  11  509.85   14.67
  -2   3  11  489.44   16.18
  -2   3  11  506.82   15.46
  -2   3  11  504.49   13.80
  -2   3  11  485.23   15.77
  -2   3  11  486.00   12.86
  -2   3  11  507.95   15.30
  -2   3  10  261.62    9.62
  -2   3  10  272.15    7.79
  -2   3  10  246.23    9.93
  -2   3  10  256.36    8.89
  -2   3  10  257.88    8.30
  -2   3  10  233.90    9.55
  -2   3  10  263.01    9.46
  -2   3  10  262.75    9.52
  -2   3   9  139.98    6.54
  -2   3   9  126.80    4.64
  -2   3   9  133.18    5.51
  -2   3   9  136.19    5.49
  -2   3   9  128.96    5.36
  -2   3   9  138.04    6.12
  -2   3   9  130.43    5.11
  -2   3   9  134.34    6.27
  -2   3   9  137.54    6.05
  -2   3   9  137.62    5.99
  -2   3   8  191.66    7.14
  -2   3   8  188.53    7.51
  -2   3   8  197.72    6.62
  -2   3   8  186.53    7.32
  -2   3   8  194.59    7.05
  -2   3   8  194.35    5.35
  -2   3   8  199.89    7.15
  -2   3   7  171.55    6.40
  -2   3   7  159.30    5.82
  -2   3   6  635.57   15.66
  -2   3   6  611.17   15.16
  -2   3   6  640.01   15.82
  -2   3   6  585.86   13.80
  -2   3   5    1.29    0.59
  -2   3   5    1.23    0.52
  -2   3   5    2.78    0.70
  -2   3   5    2.54    0.44
   2   3  -4 1399.50   29.94
  -2   3   4 1478.00   31.64
  -2   3   4 1488.27   32.03
  -2   3   4 1504.23   32.14
  -2   3   4 1511.78   30.74
  -2   3   3  368.19    9.66
  -2   3   3  364.65    9.35
  -2   3   3  396.45    9.62
  -2   3   3  365.68    9.70
  -2   3   3  365.16    9.17
  -2   3   3  364.45    8.73
  -2   3   2  710.26   16.67
  -2   3   2  694.69   16.32
  -2   3   2  735.98   16.29
  -2   3   2  694.67   15.79
  -2   3   1  306.51    7.85
  -2   3   1  315.80    8.29
  -2   3   1  304.24    7.83
  -2   3   1  330.77    8.24
  -2   3   1  287.76    7.51
  -2   3   0  234.42    6.27
  -2   3   0  211.76    6.07
  -2   3   0  231.25    6.52
  -2   3   0  229.85    6.36
  -2   3   0  220.23    6.44
   2   3   0  220.20    6.08
  -2   3  -1  163.21    5.03
  -2   3  -1  166.09    5.10
   2   3   1  153.88    4.98
  -2   3  -2   80.42    3.04
   2   3   2   80.60    3.23
  -2   3  -2   85.75    3.34
  -2   3  -2   72.56    3.11
  -2   3  -2   76.17    3.41
  -2   3  -3  119.98    4.42
  -2   3  -3  120.00    4.42
   2   3   3  126.85    4.45
  -2   3  -3  117.45    4.13
  -2   3  -3  125.77    4.87
  -2   3  -4  334.19    9.64
  -2   3  -4  333.80    9.64
  -2   3  -5   20.57    1.85
  -2   3  -5   21.09    1.88
   2   3   5   19.18    1.68
  -2   3  -5   19.37    1.60
  -2   3  -6   99.19    4.63
  -2   3  -6   95.93    4.61
  -2   3  -6   91.74    4.78
  -2   3  -6  106.78    4.18
   2   3   6   99.83    4.25
   2   3   7   34.03    2.39
  -2   3  -7   24.03    2.13
  -2   3  -7   24.36    2.11
  -2   3  -7   33.08    2.66
  -2   3  -7   29.44    2.78
  -2   3  -7   34.30    2.77
  -2   3  -8  289.57   10.06
  -2   3  -8  296.67    9.49
  -2   3  -8  284.27    9.36
  -2   3  -8  288.83   10.18
   2   3   8  307.97    9.09
  -2   3  -8  300.45   10.57
  -2   3  -9   33.34    3.06
  -2   3  -9   33.86    2.78
  -2   3  -9   35.83    2.85
  -2   3  -9   39.07    3.27
  -2   3  -9   37.90    3.09
  -2   3  -9   39.40    3.48
   2   3   9   33.27    2.39
  -2   3 -10    4.93    1.23
  -2   3 -10    2.62    1.08
  -2   3 -10    5.61    1.25
  -2   3 -10    2.39    1.24
  -2   3 -10    3.77    1.18
   2   3  10    3.49    0.86
  -2   3 -10    1.95    0.89
  -2   3 -10    3.08    1.18
  -2   3 -11  371.64   11.48
   2   3  11  308.34    9.30
  -2   3 -11  293.09   11.25
  -2   3 -11  342.64   10.93
  -2   3 -11  309.03   11.41
   2   3  11  356.06   10.98
  -2   3 -11  353.81   12.31
  -2   3 -11  363.52   11.57
  -2   3 -12  414.59   12.85
   2   3  12  436.01   12.59
  -2   3 -12  416.73   13.71
  -2   3 -12  407.00   12.46
  -2   3 -13   13.12    1.96
   2   3  13   10.41    1.72
  -2   3 -13   11.95    1.59
   2   3  13   12.86    1.66
  -2   3 -13   11.38    1.65
  -2   3 -14   36.62    2.81
   2   3  14   34.06    2.60
  -2   3 -14   39.18    2.52
   2   3  14   42.76    2.59
  -2   3 -14   39.49    2.64
  -2   3 -14   42.61    2.58
  -2   3 -14   37.03    2.71
  -2   3 -15    4.51    0.86
   2   3  15    3.94    0.80
  -2   3 -15    3.80    0.70
   2   3  15    3.15    0.66
  -2   3 -15    5.45    0.84
  -2   3 -15    4.97    0.74
   2   3  15    4.14    0.86
  -2   3 -15    3.35    0.73
  -2   4  17    5.64    0.76
  -2   4  17    5.41    0.74
   2   4 -17    5.34    0.68
  -2   4  16    5.67    1.01
  -2   4  16    6.11    1.01
   2   4 -16    5.66    0.96
   2   4 -16    4.14    1.05
  -2   4  16    4.12    1.03
  -2   4  16    5.19    1.09
  -2   4  16    6.87    1.09
  -2   4  15   31.52    2.70
   2   4 -15   39.24    2.64
  -2   4  15   38.61    2.74
  -2   4  15   35.72    2.63
  -2   4  15   33.17    2.61
  -2   4  15   32.34    2.80
  -2   4  14  281.33   10.16
  -2   4  14  302.93    9.85
  -2   4  14  295.28    9.91
  -2   4  14  264.25   10.10
  -2   4  14  292.36    9.74
  -2   4  13  409.45   12.30
  -2   4  13  358.87   10.81
  -2   4  13  349.01   13.28
  -2   4  13  345.46   13.06
  -2   4  13  380.88   12.85
  -2   4  13  413.40   12.52
  -2   4  13  407.95   12.30
  -2   4  13  386.24   12.77
  -2   4  12   86.51    5.72
  -2   4  12   99.12    5.11
  -2   4  12   88.05    5.34
  -2   4  12   94.08    4.42
  -2   4  12   91.99    5.74
  -2   4  12   90.48    5.33
  -2   4  12   95.39    5.42
  -2   4  11   64.61    4.39
  -2   4  11   61.07    4.21
  -2   4  11   59.43    3.37
  -2   4  11   57.43    4.44
  -2   4  11   57.95    4.38
  -2   4  11   64.19    3.96
  -2   4  11   59.83    4.16
  -2   4  10   96.07    5.54
  -2   4  10   90.36    4.59
  -2   4  10  105.31    5.40
  -2   4  10   86.85    4.07
  -2   4  10  101.30    5.55
  -2   4  10   98.71    5.16
  -2   4  10   91.05    5.03
  -2   4   9   32.30    2.50
  -2   4   9   31.45    1.98
  -2   4   9   30.33    2.67
  -2   4   9   34.24    3.00
  -2   4   9   31.56    2.46
  -2   4   9   31.94    2.19
  -2   4   9   30.52    2.63
  -2   4   9   28.84    2.78
  -2   4   9   30.85    2.63
  -2   4   8    3.10    0.85
  -2   4   8    0.87    0.60
  -2   4   8    2.99    0.93
  -2   4   8    0.49    0.48
  -2   4   8    0.84    0.60
  -2   4   8    2.06    0.79
  -2   4   7  294.04    8.98
  -2   4   7  280.61    8.57
  -2   4   7  302.63    9.40
  -2   4   6 2163.70   47.10
  -2   4   6 2108.01   46.83
  -2   4   6 2169.75   46.49
  -2   4   5    2.22    0.65
  -2   4   5    1.65    0.61
  -2   4   5    2.36    0.59
  -2   4   5    1.36    0.43
  -2   4   4  401.07   10.63
  -2   4   4  399.51   10.26
  -2   4   4  402.35   10.55
  -2   4   4  408.31    9.75
   2   4  -3  830.96   17.71
  -2   4   3  836.30   18.94
  -2   4   3  807.01   19.23
  -2   4   3  832.33   19.26
  -2   4   3  806.36   18.46
  -2   4   2   18.17    1.30
   2   4  -2   15.89    0.97
  -2   4   2   18.76    1.35
  -2   4   2   15.04    1.10
   2   4  -1   73.63    2.67
  -2   4   1   79.66    3.10
  -2   4   1   81.55    2.94
  -2   4   1   79.03    3.14
  -2   4   1   70.88    2.74
  -2   4   1   82.96    2.92
  -2   4   0  191.88    5.49
  -2   4   0  202.13    5.67
  -2   4   0  200.47    5.83
  -2   4   0  179.11    5.66
  -2   4   0  188.57    5.41
   2   4   0  186.50    5.33
  -2   4  -1 1559.77   33.52
  -2   4  -1 1597.64   34.00
   2   4   1 1549.69   33.47
  -2   4  -1 1564.88   33.60
  -2   4  -1 1519.58   33.38
  -2   4  -2 1444.96   31.12
  -2   4  -2 1369.30   30.56
  -2   4  -2 1353.59   30.59
   2   4   2 1411.88   30.59
  -2   4  -2 1424.61   30.44
  -2   4  -3  611.74   15.19
   2   4   3  652.14   15.22
  -2   4  -3  626.66   15.24
  -2   4  -3  644.18   15.07
  -2   4  -3  606.72   15.68
  -2   4  -4 3605.05   77.14
  -2   4  -4 3597.63   77.17
   2   4   4 3743.75   77.05
  -2   4  -4 3694.03   76.74
  -2   4  -5   10.09    1.31
  -2   4  -5   10.41    1.32
  -2   4  -5   13.95    1.38
  -2   4  -6  117.51    5.12
  -2   4  -6  124.88    5.59
  -2   4  -6  119.39    5.20
   2   4   6  125.44    4.92
  -2   4  -6  122.22    4.75
  -2   4  -7    7.27    1.18
  -2   4  -7    8.65    1.39
  -2   4  -7    9.36    1.63
   2   4   7   10.08    1.36
  -2   4  -7    9.29    1.35
  -2   4  -7    7.01    1.17
  -2   4  -7    7.79    1.35
  -2   4  -7    8.06    1.17
  -2   4  -8    4.93    1.18
  -2   4  -8    8.29    1.37
  -2   4  -8    5.74    1.15
  -2   4  -8    4.97    1.16
  -2   4  -8    5.37    1.34
   2   4   8    5.18    1.09
  -2   4  -8    4.98    1.17
  -2   4  -9   61.64    4.14
  -2   4  -9   61.26    4.33
  -2   4  -9   58.32    3.88
  -2   4  -9   58.07    3.65
   2   4   9   63.79    3.38
  -2   4  -9   57.41    3.99
  -2   4 -10    8.67    1.60
  -2   4 -10   12.47    1.92
  -2   4 -10   10.64    1.97
   2   4  10   10.00    1.35
  -2   4 -10    8.32    1.68
  -2   4 -10    9.52    1.54
  -2   4 -11   57.82    4.17
  -2   4 -11   59.14    3.74
  -2   4 -11   52.64    4.01
   2   4  11   68.79    4.00
  -2   4 -11   57.79    3.92
  -2   4 -11   61.90    4.05
  -2   4 -11   70.60    4.71
  -2   4 -11   63.36    4.81
   2   4  12    3.37    0.90
  -2   4 -12    1.15    0.86
  -2   4 -12    2.29    1.19
   2   4  12    2.17    0.89
  -2   4 -12    2.43    0.82
  -2   4 -13   48.55    3.07
   2   4  13   49.38    3.08
  -2   4 -13   53.27    3.64
   2   4  13   51.52    3.44
  -2   4 -13   51.37    3.27
   2   4  14   23.71    2.07
  -2   4 -14   22.11    2.09
   2   4  14   20.56    1.75
  -2   4 -14   20.36    1.74
  -2   4 -14   18.10    1.82
  -2   4 -14   20.81    1.82
  -2   4 -14   19.48    1.71
   2   4  14   21.55    1.96
  -2   4 -15   11.55    1.20
  -2   4 -15   10.38    1.04
  -2   4 -15   11.50    1.01
   2   4  15   11.32    1.16
   2   4  15   12.59    1.08
  -2   4 -15   10.55    0.98
   2   4  15   10.92    1.15
  -2   5  17    0.94    0.36
  -2   5  16    1.34    0.62
  -2   5  16    1.02    0.60
   2   5 -16    2.05    0.62
   2   5 -16    0.64    0.61
  -2   5  16    1.09    0.55
  -2   5  16    1.73    0.70
  -2   5  16    1.77    0.62
  -2   5  15   28.62    2.44
   2   5 -15   32.25    2.25
  -2   5  15   29.63    2.36
  -2   5  15   30.51    2.33
  -2   5  15   27.73    2.44
  -2   5  15   32.98    2.43
  -2   5  14   28.29    2.68
  -2   5  14   31.24    2.59
  -2   5  14   35.52    2.80
  -2   5  14   28.32    2.74
  -2   5  14   31.76    2.68
  -2   5  13   73.16    4.65
  -2   5  13   89.69    4.67
  -2   5  13   81.20    4.60
  -2   5  13   75.85    4.76
  -2   5  13   89.32    4.75
  -2   5  12   29.39    3.21
  -2   5  12   25.28    2.47
  -2   5  12   29.13    2.67
  -2   5  12   29.63    2.70
  -2   5  12   31.78    3.03
  -2   5  12   32.27    2.84
  -2   5  12   29.14    3.12
  -2   5  12   27.55    2.85
  -2   5  12   30.78    2.92
  -2   5  11   66.31    3.92
  -2   5  11   57.27    4.03
  -2   5  11   59.47    4.41
  -2   5  11   50.90    4.03
  -2   5  11   60.43    4.09
  -2   5  11   56.25    3.94
  -2   5  10  119.04    5.64
  -2   5  10  117.09    5.26
  -2   5  10  114.68    6.07
  -2   5  10  114.53    5.65
  -2   5  10  110.99    5.85
  -2   5  10  116.07    5.60
  -2   5   9  509.28   15.30
  -2   5   9  531.34   14.20
  -2   5   9  532.63   14.75
  -2   5   9  526.99   15.25
  -2   5   9  525.88   14.88
  -2   5   9  516.17   14.68
  -2   5   8   24.89    2.15
  -2   5   8   25.38    2.34
  -2   5   8   24.43    2.22
  -2   5   8   27.15    2.44
  -2   5   8   25.54    2.08
  -2   5   8   21.85    1.97
  -2   5   8   23.44    2.13
  -2   5   7 1307.45   28.68
  -2   5   7 1311.09   28.85
  -2   5   7 1289.31   29.54
  -2   5   7 1241.68   29.20
  -2   5   7 1265.70   28.79
  -2   5   6   50.95    3.02
  -2   5   6   57.28    2.90
  -2   5   6   56.63    3.11
  -2   5   5   95.15    3.98
  -2   5   5  100.23    3.84
  -2   5   5   97.97    4.09
  -2   5   5   93.36    3.45
  -2   5   4    3.03    0.71
  -2   5   4    1.59    0.55
  -2   5   4    1.87    0.57
  -2   5   4    1.93    0.47
  -2   5   3    1.99    0.53
  -2   5   3    1.79    0.52
  -2   5   3    1.71    0.48
  -2   5   3    1.80    0.47
  -2   5   2 1300.45   28.77
   2   5  -2 1314.53   27.62
  -2   5   2 1361.10   28.63
  -2   5   2 1285.41   28.39
  -2   5   2 1330.09   28.25
  -2   5   2 1285.00   28.37
   2   5  -1  236.24    6.19
  -2   5   1  241.71    6.48
  -2   5   1  243.10    6.81
  -2   5   1  254.19    6.81
  -2   5   1  251.30    6.54
  -2   5   0    7.04    0.90
  -2   5   0    7.26    0.85
  -2   5   0    5.80    0.74
  -2   5  -1  244.11    6.78
   2   5   1  241.75    6.69
  -2   5  -1  247.94    7.12
  -2   5  -1  249.57    6.88
  -2   5  -1  251.70    6.88
  -2   5  -2 1582.20   34.44
  -2   5  -2 1554.63   33.95
   2   5   2 1594.89   34.00
  -2   5  -2 1550.26   34.00
  -2   5  -2 1552.18   33.98
  -2   5  -3 1811.93   39.29
  -2   5  -3 1803.91   39.29
   2   5   3 1860.17   39.25
  -2   5  -3 1764.46   39.14
  -2   5  -3 1826.96   39.89
  -2   5  -4   36.88    2.32
   2   5   4   34.87    2.22
  -2   5  -4   34.74    2.26
  -2   5  -5  516.91   13.59
  -2   5  -5  506.82   13.56
  -2   5  -5  516.69   13.22
  -2   5  -6    9.22    1.34
  -2   5  -6    7.86    1.21
  -2   5  -6    5.39    1.05
  -2   5  -6    8.39    1.40
  -2   5  -6    6.38    1.03
  -2   5  -7   11.89    1.63
   2   5   7   13.67    1.57
  -2   5  -7   11.27    1.53
  -2   5  -7   16.44    1.81
  -2   5  -7   13.32    1.54
  -2   5  -7   13.70    1.63
  -2   5  -7    9.26    1.58
  -2   5  -7   14.99    1.58
  -2   5  -8    1.70    0.94
  -2   5  -8    3.65    1.09
   2   5   8    2.34    0.76
  -2   5  -8    2.03    0.86
  -2   5  -8    2.57    0.91
  -2   5  -8    1.69    0.71
  -2   5  -8    2.31    0.83
  -2   5  -9  782.85   21.14
  -2   5  -9  787.23   20.93
  -2   5  -9  800.83   21.63
  -2   5  -9  839.58   20.72
  -2   5  -9  805.63   20.13
   2   5   9  778.21   19.53
   2   5  10   72.12    4.03
  -2   5 -10   54.67    3.98
  -2   5 -10   66.13    3.88
  -2   5 -10   52.89    3.90
   2   5  10   64.97    3.42
  -2   5 -10   64.36    4.01
  -2   5 -10   64.20    4.44
  -2   5 -10   61.35    4.59
  -2   5 -11   21.52    2.34
  -2   5 -11   26.27    2.39
   2   5  11   29.00    2.47
  -2   5 -11   22.04    2.57
  -2   5 -12    4.50    1.11
  -2   5 -12    3.85    1.23
   2   5  12    4.78    1.30
  -2   5 -12    2.47    0.95
   2   5  12    5.77    1.24
   2   5  13   15.33    1.80
  -2   5 -13   16.96    1.68
  -2   5 -13   16.75    1.81
  -2   5 -13   18.68    1.83
   2   5  13   16.21    1.69
  -2   5 -13   15.91    1.94
  -2   5 -13   16.17    1.75
  -2   5 -13   13.92    1.78
   2   5  14   65.48    3.03
   2   5  14   65.99    3.32
  -2   5 -14   67.11    3.04
  -2   5 -14   74.93    3.26
  -2   5 -14   65.91    3.28
  -2   5 -14   58.95    3.26
  -2   5 -14   62.74    3.07
   2   5  14   63.64    3.26
  -2   6  17    0.17    0.23
  -2   6  17    0.25    0.24
  -2   6  16   15.94    1.43
   2   6 -16   13.83    1.42
  -2   6  16   16.21    1.31
  -2   6  16   15.44    1.27
  -2   6  15   30.31    2.38
  -2   6  15   28.84    2.11
  -2   6  15   35.30    2.49
  -2   6  15   32.01    2.23
  -2   6  15   30.52    2.42
   2   6 -15   33.46    2.15
  -2   6  14    1.87    0.81
  -2   6  14    0.44    0.73
   2   6 -14    0.92    0.71
  -2   6  14    0.47    0.74
  -2   6  14    1.27    0.87
  -2   6  14    1.37    0.77
  -2   6  13    9.56    1.64
  -2   6  13    7.08    1.39
  -2   6  13    9.06    1.49
  -2   6  13    8.28    1.57
  -2   6  13    5.57    1.37
  -2   6  12   49.97    3.60
  -2   6  12   51.67    3.60
  -2   6  12   56.04    3.52
  -2   6  12   47.34    3.60
  -2   6  12   47.77    3.35
  -2   6  12   44.38    3.74
  -2   6  12   43.20    3.78
  -2   6  12   47.69    3.59
  -2   6  12   51.08    3.59
  -2   6  11  121.76    5.84
  -2   6  11  126.30    5.54
  -2   6  11  134.57    5.99
  -2   6  11  110.19    5.75
  -2   6  11  125.86    5.64
  -2   6  11  107.52    6.04
  -2   6  11  122.78    5.87
  -2   6  11  108.41    5.97
  -2   6  10  171.37    6.49
  -2   6  10  164.47    6.49
  -2   6  10  155.00    7.06
  -2   6  10  160.80    7.25
  -2   6  10  160.49    6.71
  -2   6  10  166.32    6.89
  -2   6  10  165.51    6.81
  -2   6   9   69.38    3.92
  -2   6   9   67.56    4.18
  -2   6   9   68.84    3.64
  -2   6   9   62.67    3.83
  -2   6   9   75.55    3.86
  -2   6   9   63.71    4.01
  -2   6   9   68.31    3.89
  -2   6   8  145.30    5.46
  -2   6   8  156.23    6.10
  -2   6   8  148.37    5.58
  -2   6   8  151.96    5.90
  -2   6   8  151.77    5.70
  -2   6   8  157.91    6.41
  -2   6   8  149.50    6.20
  -2   6   8  161.34    6.02
  -2   6   8  157.53    6.01
  -2   6   7   16.87    1.69
  -2   6   7   14.12    1.42
  -2   6   7   17.88    1.77
  -2   6   7   13.17    1.51
  -2   6   7   21.90    2.02
  -2   6   7   22.15    1.86
  -2   6   7   15.60    1.70
  -2   6   6  224.05    7.01
  -2   6   6  246.78    7.65
  -2   6   6  240.82    7.25
  -2   6   6  246.22    7.72
  -2   6   6  238.69    7.46
  -2   6   5  491.33   12.08
  -2   6   5  477.53   12.37
  -2   6   5  504.18   12.59
  -2   6   4  756.58   17.01
  -2   6   4  721.39   17.34
  -2   6   4  726.90   17.33
  -2   6   4  714.89   16.91
  -2   6   3  229.42    6.60
   2   6  -3  214.58    5.06
  -2   6   3  232.52    6.32
  -2   6   3  234.68    6.46
  -2   6   2    5.38    0.70
  -2   6   2    7.51    0.83
  -2   6   2    4.22    0.71
  -2   6   2    5.52    0.68
   2   6  -2    6.53    0.56
  -2   6   2    4.65    0.72
   2   6  -1 5480.50  113.13
  -2   6   1 5625.85  113.47
  -2   6   1 5410.09  113.87
  -2   6   1 5613.43  113.47
  -2   6   1 5487.07  113.70
   2   6   0 1444.12   31.84
  -2   6   0 1539.06   32.44
  -2   6   0 1471.10   32.46
  -2   6   0 1534.12   32.06
  -2   6  -1   82.02    3.19
  -2   6  -1   84.50    3.40
   2   6   1   86.20    3.22
  -2   6  -1   87.36    3.31
  -2   6  -1   86.97    3.48
  -2   6  -2 1609.97   34.60
  -2   6  -2 1607.07   35.00
  -2   6  -2 1601.92   34.63
  -2   6  -2 1593.95   34.86
   2   6   2 1568.59   34.45
  -2   6  -3   58.30    3.12
  -2   6  -3   66.07    3.06
   2   6   3   83.82    3.33
  -2   6  -3   64.48    3.06
  -2   6  -3   82.69    3.49
  -2   6  -4   20.64    1.72
  -2   6  -4   20.46    1.69
  -2   6  -4   19.28    1.66
   2   6   4   23.86    1.78
  -2   6  -4   18.81    1.82
   2   6   5  351.44    9.65
  -2   6  -5  322.45   10.25
  -2   6  -5  320.17    9.69
  -2   6  -5  328.77    9.77
  -2   6  -6    2.35    0.76
  -2   6  -6    1.36    0.66
  -2   6  -6    1.82    0.74
  -2   6  -6    1.84    0.73
  -2   6  -6    2.12    0.80
  -2   6  -6    2.29    0.73
  -2   6  -6    1.84    0.63
  -2   6  -6    2.43    0.75
  -2   6  -7 1246.80   28.88
  -2   6  -7 1181.76   28.78
  -2   6  -7 1219.92   28.52
  -2   6  -7 1247.46   29.04
   2   6   7 1214.80   28.00
  -2   6  -7 1204.20   29.32
  -2   6  -7 1144.93   28.00
  -2   6  -7 1301.34   28.49
   2   6   8   80.03    3.89
  -2   6  -8   77.26    3.95
  -2   6  -8   74.06    4.28
  -2   6  -8   76.54    4.35
  -2   6  -8   78.85    4.20
  -2   6  -8   87.19    4.06
  -2   6  -8   80.61    4.63
  -2   6  -9  193.43    7.74
   2   6   9  186.27    6.72
  -2   6  -9  196.87    7.78
  -2   6  -9  212.98    8.30
  -2   6  -9  189.50    7.08
  -2   6  -9  196.56    7.44
  -2   6  -9  208.03    8.65
  -2   6 -10  290.34   10.49
   2   6  10  326.81    9.90
   2   6  10  300.62    9.12
  -2   6 -10  300.04    9.60
  -2   6 -10  302.78   10.40
  -2   6 -10  280.16   10.24
  -2   6 -10  307.31   10.02
  -2   6 -10  273.21   10.77
  -2   6 -11   12.98    1.96
   2   6  11   15.75    1.82
  -2   6 -11   14.84    1.86
  -2   6 -11   12.50    1.64
  -2   6 -12   27.81    2.61
   2   6  12   26.73    2.45
   2   6  12   28.01    2.25
  -2   6 -12   27.98    2.25
  -2   6 -12   27.05    2.44
  -2   6 -12   26.84    2.32
  -2   6 -12   28.56    2.41
  -2   6 -13   12.67    1.59
   2   6  13   11.49    1.38
  -2   6 -13   12.74    1.42
   2   6  13   12.30    1.58
  -2   6 -13   12.65    1.47
  -2   6 -13   13.49    1.53
  -2   6 -13   11.03    1.47
  -2   6 -13   11.35    1.58
   2   6  14    4.92    0.92
   2   6  14    3.56    0.80
  -2   6 -14    3.82    0.83
   2   6  14    3.40    0.68
  -2   6 -14    2.95    0.71
  -2   6 -14    2.45    0.66
  -2   7  16   12.29    1.08
  -2   7  16   10.53    1.12
   2   7 -15   16.77    1.67
  -2   7  15   18.20    1.49
  -2   7  15   16.23    1.42
  -2   7  15   19.11    1.79
  -2   7  14  120.44    5.28
  -2   7  14  123.58    5.39
   2   7 -14  128.70    4.87
  -2   7  14  124.77    5.00
  -2   7  14  134.87    5.63
  -2   7  14  125.74    5.03
  -2   7  13    7.41    1.38
  -2   7  13    5.91    1.31
  -2   7  13    5.09    1.21
  -2   7  13    7.53    1.26
  -2   7  13    5.28    1.13
  -2   7  12   44.39    3.24
  -2   7  12   35.01    3.25
  -2   7  12   46.60    3.41
  -2   7  12   40.43    2.93
  -2   7  12   38.26    3.10
  -2   7  12   39.79    2.89
  -2   7  12   40.41    3.21
  -2   7  12   36.85    3.32
  -2   7  11    3.35    0.98
  -2   7  11    3.88    1.18
  -2   7  11    2.88    0.99
  -2   7  11    5.29    1.29
  -2   7  11    3.62    1.16
  -2   7  11    3.72    1.14
  -2   7  11    3.65    1.12
  -2   7  11    5.17    1.21
  -2   7  10    1.42    0.74
  -2   7  10    0.93    0.64
  -2   7  10    1.14    0.73
  -2   7  10    1.18    0.74
  -2   7  10    0.96    0.66
  -2   7  10    0.94    0.78
  -2   7  10    0.65    0.65
  -2   7  10    0.33    0.62
  -2   7   9   81.35    4.22
  -2   7   9   79.79    4.50
  -2   7   9   84.46    4.06
  -2   7   9   82.70    4.33
  -2   7   9   76.59    3.84
  -2   7   9   75.67    4.04
  -2   7   9   74.31    4.30
  -2   7   8   85.27    4.10
  -2   7   8   81.02    4.30
  -2   7   8   76.25    4.00
  -2   7   8   85.39    4.05
  -2   7   8   84.29    4.31
  -2   7   7   57.51    3.10
  -2   7   7   61.76    3.20
  -2   7   7   53.14    3.17
  -2   7   7   57.06    3.16
  -2   7   7   54.52    2.99
  -2   7   7   59.68    3.37
  -2   7   6  518.22   13.83
  -2   7   6  533.84   13.38
  -2   7   6  537.39   13.81
  -2   7   5   13.70    1.39
  -2   7   5   14.09    1.28
  -2   7   5   14.08    1.47
  -2   7   5   13.94    1.34
  -2   7   5   11.30    1.34
  -2   7   5   12.47    1.33
  -2   7   4  115.14    3.97
  -2   7   4  114.91    4.23
  -2   7   4  112.51    4.21
  -2   7   4  110.75    4.21
  -2   7   3 1541.94   32.52
  -2   7   3 1509.34   32.11
  -2   7   2 1019.95   21.26
  -2   7   2  980.58   21.64
  -2   7   2  975.57   22.03
  -2   7   1  122.98    3.95
  -2   7   1  118.26    3.72
  -2   7   0 2942.00   60.56
  -2   7   0 2880.72   60.24
   2   7   0 2936.48   60.27
  -2   7   0 2793.36   61.14
  -2   7  -1 1658.96   35.93
  -2   7  -1 1671.65   35.76
   2   7   1 1635.01   35.58
  -2   7  -1 1664.85   36.40
  -2   7  -1 1695.29   35.67
  -2   7  -2 1064.00   23.74
  -2   7  -2 1068.48   23.82
   2   7   2 1026.24   23.68
  -2   7  -2 1108.48   24.20
  -2   7  -2 1064.70   24.40
  -2   7  -3  444.12   11.68
  -2   7  -3  439.71   11.25
   2   7   3  445.62   11.30
  -2   7  -3  438.52   11.31
  -2   7  -3  426.66   11.70
  -2   7  -3  444.60   11.72
  -2   7  -4  173.77    6.19
   2   7   4  173.81    5.78
  -2   7  -4  175.32    5.87
  -2   7  -4  181.72    5.96
  -2   7  -4  170.56    6.13
  -2   7  -4  174.25    6.11
  -2   7  -5  108.98    4.54
   2   7   5  117.83    4.52
  -2   7  -5  108.40    4.52
  -2   7  -5  114.35    4.72
  -2   7  -5  106.12    4.69
  -2   7  -5  107.67    4.80
  -2   7  -5  104.72    4.83
   2   7   6   32.99    2.29
  -2   7  -6   29.50    2.32
  -2   7  -6   29.60    2.24
  -2   7  -6   30.72    2.36
  -2   7  -6   35.49    2.68
  -2   7  -6   29.49    2.13
  -2   7  -6   28.01    2.39
  -2   7  -6   35.75    2.49
  -2   7  -6   27.82    2.47
  -2   7  -7   39.11    2.81
  -2   7  -7   34.17    2.45
  -2   7  -7   44.01    3.15
  -2   7  -7   38.64    2.84
  -2   7  -7   38.78    2.68
  -2   7  -7   40.49    2.70
  -2   7  -7   44.93    3.30
  -2   7  -8   60.28    3.73
  -2   7  -8   59.44    3.54
  -2   7  -8   58.14    3.35
   2   7   8   56.73    3.27
  -2   7  -8   61.52    3.91
  -2   7  -8   60.84    3.74
  -2   7  -8   60.06    3.36
  -2   7  -8   68.06    4.29
  -2   7  -9    0.71    0.63
   2   7   9    1.57    0.74
   2   7   9   -0.09    0.56
  -2   7  -9    0.93    0.62
  -2   7  -9    2.25    0.88
  -2   7  -9    1.14    0.79
  -2   7  -9    2.28    0.97
  -2   7  -9    1.12    0.73
  -2   7  -9    1.28    0.71
  -2   7 -10    8.65    1.54
  -2   7 -10    7.76    1.30
  -2   7 -10    8.91    1.62
   2   7  10    8.60    1.36
  -2   7 -10    7.05    1.40
  -2   7 -10    7.32    1.35
   2   7  10    5.87    1.10
  -2   7 -10    9.54    1.54
   2   7  11    3.40    1.10
  -2   7 -11    4.33    1.07
  -2   7 -11    2.64    0.98
  -2   7 -11    4.24    0.96
  -2   7 -11    4.81    1.23
   2   7  11    3.56    0.93
  -2   7 -11    3.32    1.02
  -2   7 -11    3.40    0.97
  -2   7 -12  134.27    5.81
  -2   7 -12  164.04    6.25
   2   7  12  147.03    5.40
  -2   7 -12  137.93    5.23
   2   7  12  134.57    5.66
  -2   7 -12  132.65    5.33
  -2   7 -12  154.05    5.87
  -2   7 -12  126.46    5.46
  -2   7 -13  119.50    4.80
   2   7  13  107.07    4.06
  -2   7 -13  119.20    4.55
  -2   7 -13   97.45    4.33
  -2   7 -13   91.25    4.04
   2   7  13  108.51    4.42
   2   7  14    0.65    0.35
  -2   7 -14    0.77    0.41
  -2   8  16   57.95    2.30
  -2   8  16   52.13    2.42
  -2   8  15    4.77    0.92
  -2   8  15    6.92    0.95
   2   8 -14   23.95    2.06
  -2   8  14   27.06    1.90
  -2   8  13  143.52    5.90
  -2   8  13  149.73    5.64
  -2   8  13  149.28    5.64
  -2   8  13  172.02    6.75
  -2   8  13  184.52    6.92
  -2   8  13  144.40    6.01
  -2   8  12  102.22    4.97
  -2   8  12  104.96    4.68
  -2   8  12  115.85    5.58
  -2   8  12  119.67    5.64
  -2   8  12  105.86    4.71
  -2   8  12  104.62    5.08
  -2   8  11   80.07    4.31
  -2   8  11   74.89    4.28
  -2   8  11   83.42    4.12
  -2   8  11   84.87    4.14
  -2   8  11   71.84    4.46
  -2   8  10    0.75    0.58
  -2   8  10    1.74    0.72
  -2   8  10    2.54    0.89
  -2   8  10    1.33    0.74
  -2   8  10    1.46    0.83
  -2   8  10    0.85    0.63
  -2   8   9    8.01    1.35
  -2   8   9    6.83    1.24
  -2   8   9    7.51    1.39
  -2   8   9    6.97    1.29
  -2   8   9    7.35    1.28
  -2   8   9    6.39    1.11
  -2   8   8  237.38    7.90
  -2   8   8  261.75    8.03
  -2   8   8  234.03    8.59
  -2   8   8  252.18    8.14
  -2   8   8  252.59    8.42
  -2   8   8  248.30    8.44
  -2   8   7  232.61    7.86
  -2   8   7  255.77    7.61
  -2   8   7  236.51    7.82
  -2   8   6  134.74    5.22
  -2   8   6  144.74    5.02
  -2   8   6  135.10    5.20
  -2   8   5   56.49    3.08
  -2   8   5   57.33    2.66
  -2   8   5   51.45    2.76
  -2   8   5   55.80    3.14
  -2   8   5   53.95    2.81
  -2   8   5   63.07    3.09
  -2   8   4  211.29    6.39
  -2   8   4  213.75    6.87
  -2   8   4  214.66    6.04
  -2   8   4  210.75    7.00
  -2   8   4  210.21    6.71
  -2   8   3   19.94    1.44
  -2   8   3   20.03    1.66
   2   8  -2   46.29    1.70
  -2   8   2   40.73    2.02
  -2   8   2   44.77    1.90
   2   8  -1 1317.24   28.04
   2   8   0 2001.12   42.17
  -2   8   0 1952.80   41.96
  -2   8  -1   20.48    1.41
   2   8   1   24.17    1.51
  -2   8  -1   25.69    1.94
  -2   8  -1   22.25    1.38
  -2   8  -2 3526.68   75.43
  -2   8  -2 3534.52   75.76
  -2   8  -2 3558.97   75.54
  -2   8  -2 3659.14   76.68
  -2   8  -2 3611.88   76.74
  -2   8  -3  360.07    9.53
  -2   8  -3  367.28    9.89
   2   8   3  356.68    9.60
  -2   8  -3  354.49    9.57
  -2   8  -3  359.65   10.40
  -2   8  -3  374.77   10.40
  -2   8  -4   19.86    1.77
  -2   8  -4   19.93    1.64
   2   8   4   23.14    1.77
  -2   8  -4   19.17    1.93
  -2   8  -4   20.17    1.68
  -2   8  -4   20.92    1.94
  -2   8  -4   18.62    1.78
  -2   8  -5  402.73   11.82
  -2   8  -5  410.11   11.41
  -2   8  -5  449.95   12.43
  -2   8  -5  421.72   11.45
  -2   8  -5  432.97   12.15
   2   8   5  411.31   11.27
  -2   8  -5  451.06   12.08
  -2   8  -6  108.55    5.12
  -2   8  -6  112.13    4.85
   2   8   6  126.67    4.88
  -2   8  -6  130.27    5.47
  -2   8  -6  115.39    4.89
  -2   8  -6  130.60    5.24
  -2   8  -7  959.02   21.67
  -2   8  -7  831.75   21.28
  -2   8  -7  961.58   22.27
  -2   8  -7  839.09   21.34
  -2   8  -7  826.14   20.87
  -2   8  -7  831.67   20.62
   2   8   8    0.51    0.64
  -2   8  -8    1.07    0.59
  -2   8  -8    0.89    0.66
  -2   8  -8    0.94    0.62
  -2   8  -8    0.54    0.56
  -2   8  -8    0.10    0.46
  -2   8  -8    0.79    0.65
  -2   8  -8    0.53    0.52
  -2   8  -9   17.53    1.77
  -2   8  -9   20.15    2.16
   2   8   9   16.32    1.77
   2   8   9   16.29    1.77
  -2   8  -9   15.83    1.99
  -2   8  -9   17.97    1.90
  -2   8 -10   65.69    4.02
  -2   8 -10   48.03    3.38
   2   8  10   56.76    3.21
   2   8  10   55.13    3.53
  -2   8 -10   54.12    3.10
  -2   8 -10   52.98    3.22
  -2   8 -10   59.28    3.66
  -2   8 -10   48.02    3.23
  -2   8 -11    0.09    0.50
   2   8  11   -0.23    0.52
  -2   8 -11    0.44    0.72
  -2   8 -11    0.21    0.60
  -2   8 -11    0.51    0.64
  -2   8 -11    0.25    0.53
   2   8  11    0.38    0.67
  -2   8 -12   64.51    3.61
   2   8  12   55.82    2.86
  -2   8 -12   53.16    3.14
  -2   8 -12   65.76    3.47
  -2   8 -13    2.85    0.85
  -2   8 -13    3.36    0.79
  -2   9  16    5.84    0.61
  -2   9  15   27.80    1.70
  -2   9  15   22.61    1.75
  -2   9  14   14.88    1.46
  -2   9  14   15.07    1.66
  -2   9  13    1.85    0.80
  -2   9  13    1.38    0.85
  -2   9  13    3.38    1.04
  -2   9  12   79.84    4.00
  -2   9  12   81.73    4.60
  -2   9  12   90.36    4.80
  -2   9  11  139.60    5.76
  -2   9  11  168.60    6.93
  -2   9  10   94.56    4.98
  -2   9  10   78.82    4.05
  -2   9   9  205.24    8.08
  -2   9   9  206.34    7.23
  -2   9   8    9.69    1.56
  -2   9   8   11.23    1.58
  -2   9   8    9.07    1.35
  -2   9   7  262.52    8.42
  -2   9   7  231.13    8.25
  -2   9   7  200.71    7.20
  -2   9   7  214.73    7.29
  -2   9   7  254.94    7.93
  -2   9   6  117.32    4.53
  -2   9   6  126.15    5.18
  -2   9   6   89.22    4.03
  -2   9   6  120.29    4.82
  -2   9   6   97.97    4.17
  -2   9   5 1014.58   23.76
  -2   9   5  957.99   23.21
  -2   9   5 1121.88   24.51
  -2   9   5 1090.63   24.43
  -2   9   4    2.28    0.71
  -2   9   4    3.03    0.83
  -2   9   3  838.33   20.06
  -2   9   3  836.23   20.20
   2   9  -2   39.51    1.63
  -2   9   2   40.42    2.56
   2   9  -1   28.41    1.45
  -2   9   1   25.60    2.07
  -2   9   1   25.84    1.98
   2   9   0 1547.47   33.07
  -2   9   0 1542.16   34.68
  -2   9   0 1542.31   34.89
  -2   9   0 1573.72   34.68
  -2   9  -1   48.83    2.88
  -2   9  -1   45.27    2.78
   2   9   1   52.35    2.35
  -2   9  -1   42.87    2.80
  -2   9  -2 1781.76   40.41
  -2   9  -2 1839.75   40.45
   2   9   2 1863.65   39.21
  -2   9  -2 1792.99   40.63
  -2   9  -3   62.50    2.76
   2   9   3   63.56    2.95
  -2   9  -3   73.38    3.69
  -2   9  -3   61.86    3.56
  -2   9  -3   65.28    3.55
  -2   9  -4   49.46    2.65
   2   9   4   67.20    3.11
  -2   9  -4   69.53    3.78
  -2   9  -4   51.24    2.70
  -2   9  -4   58.42    3.44
  -2   9  -4   64.27    3.51
  -2   9  -5  183.19    6.61
   2   9   5  179.91    6.05
  -2   9  -5  175.93    6.66
   2   9   6  109.61    4.61
  -2   9  -6  113.60    5.22
  -2   9  -6  114.45    5.03
   2   9   7   20.57    1.89
  -2   9  -7   21.66    2.23
  -2   9  -7   22.97    2.14
  -2   9  -8   12.18    1.84
  -2   9  -8   13.30    1.76
   2   9   9   38.26    2.66
  -2   9  -9   41.99    3.10
  -2   9  -9   36.39    3.01
  -2   9 -10   11.70    1.76
  -2   9 -10   10.65    1.60
  -2   9 -11   68.08    3.87
  -2   9 -11   67.53    3.72
  -2   9 -12   22.41    2.00
  -2   9 -12   18.81    1.77
  -2   9 -13  160.36    5.33
  -2   9 -13  136.15    4.70
  -2  10  15    0.33    0.41
  -2  10  15    0.83    0.49
  -2  10  15    0.56    0.40
  -2  10  15    0.62    0.45
  -2  10  14  102.54    3.88
  -2  10  14   96.99    4.04
  -2  10  14   94.71    4.21
  -2  10  13   43.40    2.60
  -2  10  13   41.08    2.92
  -2  10  13   47.32    3.08
  -2  10  12    8.00    1.48
  -2  10  12   10.82    1.42
  -2  10  12    8.67    1.46
  -2  10  11   30.44    2.77
  -2  10  11   32.57    2.44
  -2  10  10  368.68   10.78
  -2  10  10  357.86   11.77
  -2  10   9   50.82    3.12
  -2  10   9   58.61    3.78
  -2  10   9   53.38    3.74
  -2  10   9   54.27    3.34
  -2  10   8    1.38    0.79
  -2  10   8    1.08    0.75
  -2  10   8    0.95    0.59
  -2  10   7  154.58    6.49
  -2  10   7  148.84    6.30
  -2  10   7  146.88    5.62
  -2  10   7  156.19    6.09
  -2  10   6  197.89    6.71
  -2  10   6  211.03    7.55
  -2  10   6  196.93    7.07
  -2  10   5  135.44    5.39
  -2  10   5  134.46    5.71
  -2  10   5  126.46    5.03
  -2  10   5  146.81    5.67
  -2  10   5  145.27    5.60
  -2  10   4   39.96    2.81
  -2  10   4   36.61    2.36
  -2  10   4   35.90    2.47
  -2  10   4   37.87    2.70
  -2  10   4   33.77    2.50
  -2  10   4   39.61    2.64
  -2  10   3   61.94    3.28
  -2  10   3   63.69    3.63
  -2  10   3   60.99    3.38
  -2  10   3   68.93    3.66
  -2  10   3   58.57    3.05
  -2  10   3   66.45    3.44
  -2  10   2   72.64    3.40
  -2  10   2   73.31    3.70
  -2  10   2   74.65    3.87
  -2  10   2   71.55    3.55
   2  10  -1   14.02    1.04
  -2  10   1   13.65    1.57
  -2  10   1   15.58    1.59
  -2  10   1   13.69    1.64
  -2  10   1   13.50    1.51
   2  10   0  385.97    9.27
  -2  10   0  364.41   10.62
  -2  10   0  356.61   10.59
  -2  10   0  362.02   10.70
  -2  10   0  365.17   10.87
   2  10   1 1396.25   29.51
  -2  10  -1 1340.61   31.16
  -2  10  -1 1344.40   31.30
  -2  10  -1 1300.27   30.91
  -2  10  -1 1358.46   31.31
  -2  10  -1 1328.70   31.00
   2  10   2  243.62    6.98
  -2  10  -2  245.54    8.27
  -2  10  -2  238.39    8.00
  -2  10  -2  247.53    8.23
  -2  10  -2  238.25    8.03
  -2  10  -3  154.90    6.21
  -2  10  -3  154.32    6.13
  -2  10  -3  158.59    6.09
  -2  10  -3  159.52    6.12
   2  10   3  143.01    5.09
   2  10   4  439.48   11.53
  -2  10  -4  431.26   12.66
  -2  10  -4  443.76   12.64
   2  10   5   43.75    2.62
  -2  10  -5   42.70    3.10
  -2  10  -5   45.00    3.04
   2  10   6  188.35    6.58
  -2  10  -6  202.42    7.59
  -2  10  -6  188.61    7.07
  -2  10  -7  152.73    6.73
   2  10   7  162.81    6.00
  -2  10  -7  154.84    6.53
  -2  10  -7  151.21    6.08
  -2  10  -8    1.87    0.94
  -2  10  -8    1.96    0.91
  -2  10  -9   28.56    2.54
  -2  10  -9   33.54    2.85
  -2  10 -10   21.84    2.25
  -2  10 -10   21.26    2.14
  -2  10 -11    3.22    0.98
  -2  10 -11    4.08    0.98
  -2  10 -12    4.08    0.93
  -2  10 -12    4.47    0.88
  -2  10 -13    1.33    0.42
  -2  10 -13    1.30    0.55
  -2  10 -13    0.94    0.38
  -2  11  15    1.57    0.44
  -2  11  15    1.43    0.42
  -2  11  15    1.57    0.44
  -2  11  15    1.10    0.34
  -2  11  14    7.61    0.93
  -2  11  14    9.86    1.13
  -2  11  14    8.87    1.13
  -2  11  13    1.22    0.66
  -2  11  13    0.62    0.64
  -2  11  13    0.71    0.54
  -2  11  13    1.49    0.74
  -2  11  12   17.29    1.94
  -2  11  12   17.63    1.69
  -2  11  12   17.73    1.97
  -2  11  11  289.56    8.92
  -2  11  11  284.29    9.78
  -2  11  10  145.49    6.56
  -2  11  10  148.70    5.80
  -2  11   9    1.94    0.90
  -2  11   9    1.01    0.81
  -2  11   9    3.07    0.92
  -2  11   9    1.51    0.77
  -2  11   8    4.16    1.12
  -2  11   8    3.61    1.09
  -2  11   8    4.26    0.98
  -2  11   8    3.67    0.96
  -2  11   7    4.64    0.99
  -2  11   7    4.51    1.03
  -2  11   7    4.62    1.17
  -2  11   7    4.81    1.20
  -2  11   7    3.44    0.98
  -2  11   6  113.79    5.02
  -2  11   6  111.42    5.32
  -2  11   6  114.27    4.78
  -2  11   6  110.16    5.04
  -2  11   5   42.17    2.68
  -2  11   5   46.47    2.95
  -2  11   5   45.80    3.19
  -2  11   5   43.98    2.98
  -2  11   5   45.89    3.01
  -2  11   4   31.40    2.26
  -2  11   4   37.23    2.80
  -2  11   4   33.45    2.45
  -2  11   4   32.44    2.52
  -2  11   4   33.68    2.65
  -2  11   4   39.28    2.73
  -2  11   3  137.77    5.46
  -2  11   3  138.61    5.82
  -2  11   3  140.38    5.64
  -2  11   3  130.87    5.16
  -2  11   3  146.10    5.92
  -2  11   2  113.96    4.89
  -2  11   2  111.53    4.63
  -2  11   2  120.53    5.08
  -2  11   2  118.89    5.23
  -2  11   1   92.56    4.38
  -2  11   1   94.22    4.59
  -2  11   1   92.69    4.43
   2  11   0   14.82    1.21
  -2  11   0   13.69    1.65
  -2  11   0   14.16    1.73
  -2  11   0   16.32    1.75
   2  11   1   51.70    2.44
  -2  11  -1   49.26    3.26
  -2  11  -1   49.72    3.13
  -2  11  -1   48.94    3.16
  -2  11  -1   46.11    3.16
  -2  11  -1   46.49    3.06
   2  11   2  136.67    4.70
  -2  11  -2  129.93    5.57
  -2  11  -2  138.97    5.80
  -2  11  -2  138.98    5.86
  -2  11  -2  130.44    5.57
  -2  11  -3    1.58    0.80
   2  11   3    0.52    0.50
  -2  11  -3   -0.20    0.74
  -2  11  -3    0.93    0.66
   2  11   4    4.27    0.92
  -2  11  -4    3.82    1.09
  -2  11  -4    3.61    1.01
  -2  11  -4    4.31    1.07
   2  11   5   58.54    3.14
  -2  11  -5   58.14    3.63
  -2  11  -5   54.85    3.62
  -2  11  -6    1.36    0.84
   2  11   6    0.17    0.55
  -2  11  -6    1.27    0.81
  -2  11  -6    0.82    0.56
   2  11   7    0.53    0.60
  -2  11  -7    0.75    0.65
  -2  11  -7    1.28    0.64
   2  11   8   70.92    3.76
  -2  11  -8   69.56    4.27
  -2  11  -8   74.75    4.23
  -2  11  -9   16.94    2.03
  -2  11  -9   18.00    1.98
  -2  11 -10   25.94    2.24
  -2  11 -10   28.28    2.47
  -2  11 -11   22.65    2.01
  -2  11 -11   17.39    1.64
  -2  11 -11   20.32    1.80
  -2  11 -12    9.04    1.15
  -2  11 -12    7.22    0.90
  -2  11 -12    9.72    1.07
  -2  11 -13    0.68    0.39
  -2  11 -13    0.71    0.37
  -2  12  14    3.54    0.59
  -2  12  14    5.03    0.81
  -2  12  14    5.21    0.79
  -2  12  14    3.47    0.67
  -2  12  13   91.03    3.77
  -2  12  13   86.58    3.42
  -2  12  13   82.18    3.82
  -2  12  12   34.42    2.22
  -2  12  12   30.66    2.27
  -2  12  12   25.92    2.30
  -2  12  12   32.70    2.54
  -2  12  11   18.52    1.93
  -2  12  11   19.71    2.13
  -2  12  11   20.22    1.82
  -2  12  10   33.48    2.43
  -2  12  10   28.68    2.68
  -2  12  10   33.29    2.59
  -2  12   9  270.37    9.53
  -2  12   9  266.86    8.90
  -2  12   9  275.55    8.57
  -2  12   9  243.93    8.66
  -2  12   8   13.30    1.83
  -2  12   8   12.91    1.69
  -2  12   8   11.30    1.79
  -2  12   8   12.08    1.52
  -2  12   8   13.60    1.76
  -2  12   7    1.38    0.87
  -2  12   7    1.08    0.75
  -2  12   7    2.12    0.79
  -2  12   7    2.14    0.88
  -2  12   7    1.82    0.77
  -2  12   6   89.74    4.17
  -2  12   6   77.54    4.49
  -2  12   6   83.37    4.28
  -2  12   6   89.23    4.54
  -2  12   5  239.87    8.09
  -2  12   5  232.11    7.66
  -2  12   5  230.59    8.47
  -2  12   5  234.19    8.20
  -2  12   4    5.72    1.24
  -2  12   4    4.51    1.15
  -2  12   4    7.00    1.21
  -2  12   4    4.13    1.00
  -2  12   4    4.20    0.98
  -2  12   4    4.43    1.06
  -2  12   3  186.46    7.12
  -2  12   3  172.75    6.59
  -2  12   3  179.24    6.37
  -2  12   3  176.88    7.13
  -2  12   3  189.79    6.89
  -2  12   2   17.80    1.84
  -2  12   2   16.12    1.80
  -2  12   2   21.21    2.16
  -2  12   2   17.91    1.92
  -2  12   1   76.53    4.16
  -2  12   1   75.21    4.05
   2  12   0   27.45    1.74
  -2  12   0   22.07    2.15
  -2  12   0   27.47    2.51
  -2  12   0   27.19    2.40
  -2  12  -1  399.04   11.95
   2  12   1  423.01   10.65
  -2  12  -1  388.89   12.11
  -2  12  -1  421.87   12.44
  -2  12  -1  414.34   12.21
  -2  12  -2   20.83    2.09
   2  12   2   17.00    1.52
  -2  12  -2   16.62    1.97
  -2  12  -2   18.01    2.05
  -2  12  -2   20.50    2.11
  -2  12  -3  668.65   17.86
   2  12   3  692.45   16.69
  -2  12  -3  681.07   18.12
  -2  12  -3  669.12   18.28
  -2  12  -3  691.80   18.04
   2  12   4   21.96    1.84
  -2  12  -4   18.56    2.04
  -2  12  -4   18.95    2.13
  -2  12  -4   21.15    2.18
  -2  12  -5   25.39    2.54
  -2  12  -5   22.94    2.28
   2  12   5   24.92    2.03
  -2  12  -5   24.90    2.43
  -2  12  -5   23.59    2.30
  -2  12  -6    1.84    0.87
   2  12   6    0.52    0.53
  -2  12  -6    1.39    0.89
  -2  12  -6    1.40    0.81
  -2  12  -6    0.62    0.58
   2  12   7  101.92    4.59
  -2  12  -7  104.75    5.37
  -2  12  -7   96.33    4.84
  -2  12  -7  107.25    5.19
  -2  12  -8    2.15    0.94
  -2  12  -8    3.10    1.01
  -2  12  -8    2.05    0.86
  -2  12  -9   40.59    3.05
  -2  12  -9   39.56    2.72
  -2  12  -9   40.81    2.87
  -2  12 -10   38.53    2.74
  -2  12 -10   37.44    2.45
  -2  12 -10   36.91    2.52
  -2  12 -11    1.46    0.69
  -2  12 -11    1.63    0.60
  -2  12 -11    1.06    0.49
  -2  12 -12    0.78    0.51
  -2  12 -12    0.92    0.35
  -2  12 -12    1.05    0.49
  -2  13  14    0.11    0.25
  -2  13  14    0.04    0.30
  -2  13  14    0.13    0.26
  -2  13  13   39.24    2.05
  -2  13  13   43.70    2.07
  -2  13  13   48.40    2.42
  -2  13  13   46.35    2.53
  -2  13  12   34.79    2.07
  -2  13  12   33.51    2.09
  -2  13  12   36.75    2.36
  -2  13  12   34.76    2.49
  -2  13  12   34.44    2.43
  -2  13  11    6.99    1.09
  -2  13  11    6.26    1.28
  -2  13  11    5.23    1.10
  -2  13  10   88.86    4.72
  -2  13  10   92.05    4.09
  -2  13  10   87.53    4.35
  -2  13   9  212.56    7.12
  -2  13   9  206.46    7.50
  -2  13   9  204.70    8.04
  -2  13   8    4.00    1.09
  -2  13   8    5.30    1.20
  -2  13   8    4.31    1.21
  -2  13   8    5.16    1.08
  -2  13   8    3.11    0.95
  -2  13   7   47.60    3.18
  -2  13   7   42.07    2.66
  -2  13   7   46.00    3.50
  -2  13   7   46.09    2.93
  -2  13   7   46.73    3.39
  -2  13   7   47.16    3.27
  -2  13   6   29.56    2.47
  -2  13   6   23.11    1.90
  -2  13   6   26.44    2.18
  -2  13   6   29.81    2.69
  -2  13   6   24.70    2.36
  -2  13   5   50.72    3.25
  -2  13   5   48.26    3.46
  -2  13   5   47.29    2.97
  -2  13   5   49.24    3.34
  -2  13   4    0.23    0.66
  -2  13   4    0.70    0.61
  -2  13   4    1.07    0.78
  -2  13   4    0.10    0.64
  -2  13   4    2.16    0.79
  -2  13   4   -0.22    0.66
  -2  13   3   82.85    4.27
  -2  13   3   81.85    4.28
  -2  13   3   82.11    4.58
  -2  13   3   86.49    4.65
  -2  13   2  216.73    7.98
  -2  13   2  218.18    7.73
  -2  13   2  220.42    8.16
  -2  13   1   20.39    2.06
  -2  13   1   21.89    2.25
  -2  13   1   21.24    2.18
  -2  13   0    0.51    0.69
  -2  13   0    0.70    0.71
  -2  13   0    0.23    0.60
  -2  13  -1   26.00    2.36
   2  13   1   24.58    1.82
  -2  13  -1   24.04    2.43
  -2  13  -1   28.00    2.51
  -2  13  -2    3.67    1.06
  -2  13  -2    3.09    1.06
   2  13   2    2.33    0.73
  -2  13  -2    3.35    1.08
  -2  13  -2    3.69    1.07
   2  13   3   24.96    1.97
  -2  13  -3   24.96    2.35
  -2  13  -3   26.30    2.47
  -2  13  -3   25.95    2.52
  -2  13  -3   22.59    2.32
   2  13   4  112.62    4.70
  -2  13  -4  110.65    5.66
  -2  13  -4  109.32    5.21
  -2  13  -4  122.77    5.62
  -2  13  -4  118.00    5.65
  -2  13  -4  116.17    5.47
  -2  13  -5   97.03    4.83
   2  13   5   90.40    4.24
  -2  13  -5   95.37    4.76
  -2  13  -5   93.47    5.09
  -2  13  -5  100.53    5.05
  -2  13  -5   96.03    5.08
  -2  13  -6    0.10    0.69
  -2  13  -6    0.88    0.63
   2  13   6    0.35    0.51
  -2  13  -6    1.82    0.71
  -2  13  -7   37.01    2.77
  -2  13  -7   39.73    2.96
  -2  13  -7   43.14    3.24
  -2  13  -8   72.02    3.82
  -2  13  -8   82.28    4.19
  -2  13  -8   81.90    4.44
  -2  13  -9   -0.10    0.68
  -2  13  -9    0.69    0.52
  -2  13  -9    0.26    0.55
  -2  13 -10    1.59    0.56
  -2  13 -10    1.66    0.74
  -2  13 -10    2.40    0.72
  -2  13 -10    2.06    0.72
  -2  13 -11    4.86    0.85
  -2  13 -11    4.49    0.89
  -2  13 -11    4.16    0.71
  -2  13 -12    6.37    0.79
  -2  14  13    0.29    0.26
  -2  14  13    0.52    0.39
  -2  14  13    0.20    0.37
  -2  14  12    2.29    0.66
  -2  14  12    2.14    0.69
  -2  14  12    2.80    0.60
  -2  14  12    1.99    0.69
  -2  14  12    1.83    0.55
  -2  14  11   69.90    3.03
  -2  14  11   62.44    3.43
  -2  14  11   66.46    3.27
  -2  14  10  196.33    6.67
  -2  14  10  187.23    6.97
  -2  14  10  189.77    6.13
  -2  14   9  114.76    4.59
  -2  14   9  108.87    5.29
  -2  14   9  112.91    4.92
  -2  14   8  112.80    5.42
  -2  14   8  112.57    5.56
  -2  14   8  121.40    5.22
  -2  14   8  116.94    4.76
  -2  14   7    2.91    0.87
  -2  14   7    3.16    0.98
  -2  14   7    2.38    1.00
  -2  14   7    2.02    0.98
  -2  14   7    1.66    0.80
  -2  14   6   19.56    1.89
  -2  14   6   19.94    2.26
  -2  14   6   20.03    2.08
  -2  14   6   19.00    2.11
  -2  14   5   42.41    2.78
  -2  14   5   41.89    2.99
  -2  14   5   40.53    3.18
  -2  14   5   37.62    2.98
  -2  14   4    0.49    0.77
  -2  14   4    0.62    0.73
  -2  14   4    0.82    0.64
  -2  14   3   88.02    4.50
  -2  14   3   93.50    4.99
  -2  14   3   91.49    4.87
  -2  14   2   57.14    3.85
  -2  14   2   54.62    3.43
  -2  14   2   52.91    3.63
  -2  14   2   55.99    3.66
  -2  14   1    2.26    0.86
  -2  14   1    1.56    0.89
  -2  14   1    1.77    0.83
  -2  14   0   48.98    3.51
  -2  14   0   59.30    3.55
  -2  14   0   53.34    3.60
  -2  14  -1   49.27    3.29
  -2  14  -1   50.30    3.54
  -2  14  -1   50.75    3.50
   2  14   2    1.19    0.58
  -2  14  -2    1.99    0.81
  -2  14  -2    1.84    0.91
  -2  14  -2    1.43    0.78
   2  14   3   35.52    2.44
  -2  14  -3   32.78    2.68
  -2  14  -3   38.32    3.17
  -2  14  -3   36.73    2.98
  -2  14  -3   33.74    2.96
  -2  14  -3   31.38    2.77
   2  14   4   25.64    2.11
  -2  14  -4   29.39    2.76
  -2  14  -4   28.54    2.45
  -2  14  -4   31.94    2.70
  -2  14  -4   28.76    2.70
  -2  14  -4   26.76    2.53
  -2  14  -5    2.76    1.05
  -2  14  -5    4.01    1.17
  -2  14  -5    3.52    1.01
  -2  14  -5    5.10    1.18
   2  14   5    3.39    0.90
  -2  14  -6   23.36    2.40
  -2  14  -6   20.07    2.01
  -2  14  -6   21.35    2.18
  -2  14  -6   17.76    2.12
  -2  14  -7   87.89    4.62
  -2  14  -7   74.68    3.84
  -2  14  -7   82.97    4.26
  -2  14  -7   80.00    4.33
  -2  14  -8    5.54    1.03
  -2  14  -8    5.71    1.19
  -2  14  -8    6.64    1.15
  -2  14  -8    6.94    1.26
  -2  14  -9    0.14    0.44
  -2  14  -9    0.70    0.67
  -2  14  -9    1.01    0.49
  -2  14  -9    0.98    0.65
  -2  14 -10   18.28    1.58
  -2  14 -10   18.19    1.64
  -2  14 -11   15.71    1.29
  -2  14 -11   12.39    1.10
  -2  15  12  105.03    4.00
  -2  15  12  105.12    3.91
  -2  15  11   12.10    1.09
  -2  15  11   13.21    1.32
  -2  15  11   11.66    1.37
  -2  15  11   11.05    1.31
  -2  15  10  166.74    5.57
  -2  15  10  156.96    4.98
  -2  15   9   71.51    3.36
  -2  15   9   78.61    3.84
  -2  15   9   72.18    4.01
  -2  15   8    6.61    1.25
  -2  15   8    6.67    1.30
  -2  15   8    6.66    1.39
  -2  15   8    6.86    1.13
  -2  15   7   19.32    2.00
  -2  15   7   18.48    1.77
  -2  15   7   20.82    2.20
  -2  15   7   19.82    2.24
  -2  15   6  215.12    7.71
  -2  15   6  213.54    7.20
  -2  15   6  217.74    8.16
  -2  15   5  175.88    6.66
  -2  15   5  162.75    6.86
  -2  15   5  152.77    6.60
  -2  15   4   36.20    3.01
  -2  15   3   98.62    5.14
  -2  15   3   90.11    4.52
  -2  15   3   92.48    4.93
  -2  15   3   97.05    4.98
  -2  15   2   78.20    4.54
  -2  15   2   73.09    4.00
  -2  15   2   74.72    4.36
  -2  15   2   70.63    4.25
  -2  15   1   23.28    2.40
  -2  15   1   26.61    2.60
  -2  15   1   26.07    2.31
  -2  15   1   25.37    2.51
  -2  15   0  117.20    5.29
  -2  15   0  129.43    5.93
  -2  15   0  119.88    5.73
  -2  15  -1    1.39    0.97
  -2  15  -1    0.10    0.64
  -2  15  -1    0.37    0.67
  -2  15  -1    0.24    0.58
  -2  15  -2  257.46    9.22
  -2  15  -2  241.12    8.35
  -2  15  -2  257.37    9.12
  -2  15  -2  241.84    8.87
  -2  15  -3   32.82    2.84
  -2  15  -3   32.75    2.91
  -2  15  -3   31.44    2.52
  -2  15  -3   33.01    2.80
  -2  15  -4   53.92    3.68
  -2  15  -4   44.89    3.31
  -2  15  -4   44.73    3.00
  -2  15  -5    2.39    1.07
  -2  15  -5    2.60    0.79
  -2  15  -5    1.69    0.96
  -2  15  -6    8.54    1.46
  -2  15  -6    7.11    1.18
  -2  15  -6    8.75    1.52
  -2  15  -6    7.63    1.33
  -2  15  -7   33.59    2.57
  -2  15  -7   39.05    2.81
  -2  15  -8   25.08    2.14
  -2  15  -8   22.54    1.96
  -2  15  -9    1.02    0.59
  -2  15  -9    1.06    0.59
  -2  15 -10   52.35    2.50
  -2  15 -10   44.91    2.22
  -2  15 -11   36.19    1.68
  -2  16  11  101.32    3.80
  -2  16  11   98.39    3.83
  -2  16  10    5.65    0.91
  -2  16  10    5.24    0.99
  -2  16   9    6.17    1.05
  -2  16   9    6.32    1.11
  -2  16   8   31.48    2.34
  -2  16   8   32.16    2.59
  -2  16   7   10.20    1.61
  -2  16   7    9.83    1.45
  -2  16   7    8.76    1.43
  -2  16   6   12.93    1.75
  -2  16   6   13.41    1.88
  -2  16   5   10.03    1.65
  -2  16   4  137.56    6.14
  -2  16   3    0.72    0.82
  -2  16   3    1.65    0.81
  -2  16   2   57.83    3.44
  -2  16   2   71.32    4.25
  -2  16   2   62.02    3.91
  -2  16   2   61.82    3.93
  -2  16   1    9.66    1.62
  -2  16   1    8.56    1.37
  -2  16   1    7.42    1.47
  -2  16   1    8.65    1.53
  -2  16   0   27.17    2.61
  -2  16   0   21.40    2.06
  -2  16   0   24.28    2.40
  -2  16   0   25.53    2.48
  -2  16  -1    5.06    1.35
  -2  16  -1    5.86    1.37
  -2  16  -1    4.17    1.04
  -2  16  -2  156.70    6.60
  -2  16  -2  136.62    5.61
  -2  16  -2  144.52    6.25
  -2  16  -3  105.10    4.73
  -2  16  -3  117.52    5.51
  -2  16  -4    7.83    1.46
  -2  16  -4    4.49    0.99
  -2  16  -4    7.34    1.37
  -2  16  -5   91.99    4.68
  -2  16  -5   82.02    3.80
  -2  16  -5   92.47    4.53
  -2  16  -6   36.34    2.73
  -2  16  -6   28.90    1.99
  -2  16  -6   35.31    2.57
  -2  16  -7  100.87    4.45
  -2  16  -7   85.82    4.02
  -2  16  -8    5.98    1.07
  -2  16  -8    3.37    0.78
  -2  16  -9   29.41    1.85
  -2  16  -9   24.78    1.60
  -2  16 -10   12.86    1.02
  -2  17  11   78.84    2.92
  -2  17  10    5.25    0.78
  -2  17   9   15.38    1.52
  -2  17   8    0.50    0.57
  -2  17   7   36.30    2.59
  -2  17   7   40.00    2.83
  -2  17   6  117.16    5.30
  -2  17   6  115.05    5.07
  -2  17   5   18.60    2.00
  -2  17   4  192.50    7.28
  -2  17   3    7.12    1.40
  -2  17   2  188.17    7.36
  -2  17   1    1.73    0.92
  -2  17   1    2.30    0.87
  -2  17   1    1.75    0.75
  -2  17   1    1.74    0.89
  -2  17   0    9.96    1.66
  -2  17   0    9.59    1.61
  -2  17   0    8.64    1.29
  -2  17   0   11.38    1.65
  -2  17  -1   39.50    3.05
  -2  17  -1   35.58    2.44
  -2  17  -1   38.74    2.90
  -2  17  -2   11.35    1.70
  -2  17  -2    7.26    1.13
  -2  17  -2    9.27    1.46
  -2  17  -3    2.49    0.94
  -2  17  -3    1.27    0.62
  -2  17  -3    1.79    0.83
  -2  17  -4    6.84    1.30
  -2  17  -4    5.52    0.91
  -2  17  -4    6.71    1.28
  -2  17  -5    5.45    1.18
  -2  17  -5    3.55    0.91
  -2  17  -6    5.08    1.08
  -2  17  -6    3.62    0.87
  -2  17  -7    1.34    0.64
  -2  17  -7    0.85    0.51
  -2  17  -8    5.61    0.78
  -2  17  -8    7.17    0.94
  -2  17  -9   17.93    1.21
  -2  18  10   13.53    1.02
  -2  18  10   11.42    0.98
  -2  18   9   17.98    1.41
  -2  18   8    0.85    0.54
  -2  18   7    2.64    0.79
  -2  18   6  123.10    5.10
  -2  18   6  119.02    4.81
  -2  18   5    2.67    0.86
  -2  18   5    2.57    0.89
  -2  18   4   26.59    2.27
  -2  18   3   77.52    4.06
  -2  18   2   80.25    4.21
  -2  18   2   73.46    3.99
  -2  18   1   47.94    3.22
  -2  18   1   38.18    2.84
  -2  18   0  130.10    5.67
  -2  18   0  128.16    5.46
  -2  18  -1    0.81    0.79
  -2  18  -1    2.60    0.67
  -2  18  -1    0.50    0.73
  -2  18  -1    1.65    0.76
  -2  18  -2    2.46    0.85
  -2  18  -2    4.90    1.19
  -2  18  -2    3.00    0.93
  -2  18  -3    7.89    1.30
  -2  18  -3    5.85    1.07
  -2  18  -4    0.52    0.54
  -2  18  -4    0.60    0.65
  -2  18  -5    7.77    1.09
  -2  18  -5    8.57    1.21
  -2  18  -6   28.29    1.96
  -2  18  -6   27.45    1.77
  -2  18  -7   11.92    1.14
  -2  18  -7    8.46    0.85
  -2  18  -8   13.03    1.02
  -2  19   9   21.83    1.23
  -2  19   8   29.91    1.70
  -2  19   8   22.98    1.50
  -2  19   7   53.52    2.64
  -2  19   6   30.37    2.08
  -2  19   5    3.17    0.78
  -2  19   5    4.67    0.95
  -2  19   4    0.96    0.59
  -2  19   3    0.92    0.64
  -2  19   3    0.55    0.59
  -2  19   2   21.09    1.88
  -2  19   2   22.95    2.02
  -2  19   1  120.87    4.99
  -2  19   1  112.07    4.76
  -2  19   0    3.97    1.06
  -2  19   0    2.82    0.84
  -2  19  -1  165.87    5.99
  -2  19  -1  152.17    5.74
  -2  19  -2   10.83    1.39
  -2  19  -2    8.30    1.25
  -2  19  -2    9.49    1.21
  -2  19  -3   -0.07    0.56
  -2  19  -3   -0.22    0.53
  -2  19  -3   -0.25    0.42
  -2  19  -4    1.07    0.60
  -2  19  -4    0.58    0.46
  -2  19  -4    0.27    0.36
  -2  19  -5   12.32    1.21
  -2  19  -5   10.52    1.01
  -2  19  -6    2.19    0.57
  -2  19  -6    2.38    0.54
  -2  19  -7   13.13    0.95
  -2  20   6   20.55    1.42
  -2  20   5   31.30    1.92
  -2  20   4    4.49    0.85
  -2  20   4    3.83    0.73
  -2  20   4    3.81    0.78
  -2  20   3    0.58    0.52
  -2  20   3    0.46    0.44
  -2  20   2   12.64    1.33
  -2  20   2    8.89    1.11
  -2  20   1   19.46    1.65
  -2  20   1   16.71    1.49
  -2  20   0   70.54    3.22
  -2  20   0   54.25    2.79
  -2  20  -1   12.76    1.32
  -2  20  -1   12.53    1.26
  -2  20  -2   -0.12    0.43
  -2  20  -2   -0.11    0.40
  -2  20  -3   18.46    1.44
  -2  20  -3   14.07    1.24
  -2  20  -4    7.07    0.87
  -2  20  -4    6.64    0.79
  -2  20  -5    0.22    0.32
  -2  21   5    1.05    0.36
  -2  21   4    6.34    0.76
  -2  21   4    4.06    0.62
  -2  21   3   22.98    1.46
  -2  21   3   21.52    1.43
  -2  21   2   32.47    1.80
  -2  21   2   30.93    1.79
  -2  21   1    1.28    0.49
  -2  21   1    0.57    0.33
  -2  21   0    0.05    0.35
  -2  21   0   -0.08    0.28
  -2  21  -1    0.39    0.37
  -2  21  -2    3.84    0.63
  -2  21  -3   12.54    0.93
  -3 -20   6    2.24    0.48
  -3 -20   5    0.08    0.27
  -3 -20   5    0.33    0.36
  -3 -20   4    1.43    0.49
  -3 -20   4    1.84    0.56
  -3 -20   3    7.88    1.02
  -3 -20   2    0.31    0.44
  -3 -20   1    2.83    0.68
  -3 -20   0    2.31    0.66
  -3 -20  -1    6.99    0.91
  -3 -20  -1    6.48    0.94
  -3 -20  -2    0.97    0.44
  -3 -20  -2    1.62    0.51
  -3 -20  -3    3.24    0.55
  -3 -20  -3    3.56    0.56
  -3 -19   8   18.35    1.20
  -3 -19   7    0.65    0.36
  -3 -19   7    0.37    0.41
  -3 -19   6    0.06    0.38
  -3 -19   6    0.25    0.47
  -3 -19   6    0.05    0.37
  -3 -19   5    0.34    0.42
  -3 -19   5    0.50    0.53
  -3 -19   5    0.23    0.40
  -3 -19   4   53.06    2.98
  -3 -19   4   48.98    2.59
  -3 -19   3    3.73    0.95
  -3 -19   3    4.05    0.84
  -3 -19   2   15.29    1.59
  -3 -19   2   14.47    1.43
  -3 -19   1   13.83    1.65
  -3 -19   1   13.63    1.38
  -3 -19   1   14.07    1.55
  -3 -19   0    4.59    1.02
  -3 -19   0    4.46    1.00
  -3 -19   0    3.61    0.74
  -3 -19  -1   11.71    1.39
  -3 -19  -1    9.63    1.31
  -3 -19  -1    8.37    0.98
  -3 -19  -2    8.05    1.17
  -3 -19  -2    7.17    1.10
  -3 -19  -3   13.91    1.36
  -3 -19  -3   12.26    1.37
  -3 -19  -4    4.72    0.81
  -3 -19  -4    5.01    0.83
  -3 -19  -5    4.96    0.69
  -3 -19  -5    6.58    0.76
  -3 -18   9   40.51    2.04
  -3 -18   8   38.97    2.25
  -3 -18   8   39.35    2.29
  -3 -18   8   35.82    2.07
  -3 -18   7   14.58    1.52
  -3 -18   7   17.55    1.65
  -3 -18   7   15.41    1.47
  -3 -18   6    0.50    0.51
  -3 -18   6    0.52    0.58
  -3 -18   6    0.29    0.51
  -3 -18   5    5.48    1.16
  -3 -18   5    7.62    1.19
  -3 -18   4   13.61    1.73
  -3 -18   4   11.87    1.50
  -3 -18   3    5.05    1.07
  -3 -18   3    4.48    1.08
  -3 -18   2   16.20    1.86
  -3 -18   2   15.44    1.72
  -3 -18   2   14.96    1.89
  -3 -18   1    4.92    1.26
  -3 -18   1    5.86    1.22
  -3 -18   1    5.09    1.09
  -3 -18   0   31.71    2.64
  -3 -18   0   29.50    2.44
  -3 -18   0   28.24    2.27
  -3 -18  -1    1.45    0.91
  -3 -18  -1    2.21    0.77
  -3 -18  -1    1.70    0.90
  -3 -18  -2    9.56    1.50
  -3 -18  -2    8.47    1.20
  -3 -18  -2    8.82    1.39
  -3 -18  -3    2.94    0.87
  -3 -18  -3    4.37    1.04
  -3 -18  -3    2.60    0.74
  -3 -18  -4    0.24    0.52
  -3 -18  -4   -0.29    0.56
  -3 -18  -5   35.23    2.20
  -3 -18  -5   32.33    2.07
  -3 -18  -6    1.57    0.52
  -3 -18  -6    2.39    0.61
  -3 -17  10    1.50    0.52
  -3 -17   9    9.54    1.18
  -3 -17   8    0.33    0.56
  -3 -17   8    0.25    0.55
  -3 -17   8   -0.05    0.37
  -3 -17   8   -0.30    0.55
  -3 -17   7    0.67    0.65
  -3 -17   7    0.48    0.61
  -3 -17   7    0.59    0.61
  -3 -17   7    0.42    0.47
  -3 -17   6   26.75    2.44
  -3 -17   6   24.03    1.85
  -3 -17   6   24.71    2.17
  -3 -17   5    0.69    0.81
  -3 -17   5    0.86    0.59
  -3 -17   5    0.49    0.61
  -3 -17   4    0.67    0.80
  -3 -17   4    1.26    0.63
  -3 -17   4    0.31    0.71
  -3 -17   3    5.32    1.25
  -3 -17   3    4.68    0.92
  -3 -17   3    3.68    1.10
  -3 -17   3    7.44    1.49
  -3 -17   2    6.66    1.49
  -3 -17   2    6.55    1.44
  -3 -17   2    6.41    1.29
  -3 -17   1    8.98    1.66
  -3 -17   1    8.32    1.57
  -3 -17   1    8.70    1.50
  -3 -17   0   42.52    3.23
  -3 -17   0   49.94    3.58
  -3 -17   0   39.25    2.97
  -3 -17  -1   16.15    2.09
  -3 -17  -1   17.61    2.08
  -3 -17  -1   16.05    1.91
  -3 -17  -2   13.59    1.69
  -3 -17  -2   11.66    1.75
  -3 -17  -2   15.18    1.97
  -3 -17  -3   11.98    1.72
  -3 -17  -3   13.34    1.78
  -3 -17  -3   11.46    1.49
  -3 -17  -4   23.56    2.17
  -3 -17  -4   25.17    2.27
  -3 -17  -4   22.48    1.90
  -3 -17  -5   23.34    2.07
  -3 -17  -5   20.30    1.90
  -3 -17  -5   18.05    1.53
  -3 -17  -6   14.28    1.50
  -3 -17  -6   12.07    1.37
  -3 -17  -7    9.71    1.09
  -3 -17  -7    8.87    1.06
  -3 -16  11   64.15    2.78
  -3 -16  10   18.32    1.61
  -3 -16  10   15.75    1.31
  -3 -16   9   35.27    2.53
  -3 -16   9   30.39    2.04
  -3 -16   9   36.47    2.46
  -3 -16   8    0.52    0.67
  -3 -16   8    1.65    0.81
  -3 -16   8    0.46    0.67
  -3 -16   7   21.04    2.27
  -3 -16   7   19.52    1.81
  -3 -16   7   20.21    2.05
  -3 -16   6    0.12    0.76
  -3 -16   6    1.82    0.74
  -3 -16   6    2.68    0.98
  -3 -16   5    6.72    1.22
  -3 -16   5    5.53    1.37
  -3 -16   5    7.10    1.39
  -3 -16   4   25.55    2.63
  -3 -16   4   23.85    2.52
  -3 -16   4   20.25    2.00
  -3 -16   4   22.62    2.38
  -3 -16   3   73.31    4.48
  -3 -16   3   69.42    4.50
  -3 -16   3   64.03    3.65
  -3 -16   3   71.34    4.23
  -3 -16   2    7.67    1.65
  -3 -16   2    7.70    1.63
  -3 -16   2    5.19    1.13
  -3 -16   2    5.92    1.42
  -3 -16   1    4.84    1.38
  -3 -16   1    6.41    1.61
  -3 -16   1    5.02    1.12
  -3 -16   1    7.33    1.53
  -3 -16   0    1.88    0.76
  -3 -16   0    3.03    1.12
  -3 -16   0    2.21    1.17
  -3 -16   0    3.39    1.11
  -3 -16  -1  123.84    6.12
  -3 -16  -1  120.73    5.85
  -3 -16  -1  124.27    5.75
  -3 -16  -2   -0.13    0.91
  -3 -16  -2    0.12    0.90
  -3 -16  -2    0.46    0.68
  -3 -16  -3    1.53    0.96
  -3 -16  -3   -0.11    0.88
  -3 -16  -3    0.94    0.94
  -3 -16  -3    0.54    0.70
  -3 -16  -4  136.59    5.93
  -3 -16  -4  129.08    5.51
  -3 -16  -5   46.61    3.13
  -3 -16  -5   45.48    2.86
  -3 -16  -6   17.32    1.80
  -3 -16  -6   12.96    1.42
  -3 -16  -7    6.35    1.11
  -3 -16  -8   85.35    3.40
  -3 -15  12    2.06    0.56
  -3 -15  12    2.42    0.61
  -3 -15  11    3.44    0.72
  -3 -15  11    4.79    0.90
  -3 -15  10    0.14    0.53
  -3 -15  10    0.42    0.64
  -3 -15   9   37.93    2.89
  -3 -15   9   39.00    2.58
  -3 -15   9   36.59    2.69
  -3 -15   8   62.66    4.05
  -3 -15   8   64.35    4.03
  -3 -15   8   62.20    3.51
  -3 -15   8   74.26    4.06
  -3 -15   7   12.11    1.88
  -3 -15   7   12.19    1.63
  -3 -15   7   13.25    1.80
  -3 -15   6    8.51    1.41
  -3 -15   6    9.69    1.64
  -3 -15   5  212.34    8.42
  -3 -15   5  208.87    7.66
  -3 -15   5  211.38    8.13
  -3 -15   4   19.71    2.49
  -3 -15   4   19.25    2.39
  -3 -15   4   18.79    2.24
  -3 -15   4   19.00    2.08
  -3 -15   3   76.20    4.51
  -3 -15   3   80.99    4.83
  -3 -15   3   73.60    4.13
  -3 -15   3   74.56    4.79
  -3 -15   2   82.86    4.92
  -3 -15   2   75.94    4.24
  -3 -15   2   79.28    4.96
  -3 -15   2   75.25    4.55
  -3 -15   1   13.70    2.08
  -3 -15   1   13.36    1.99
  -3 -15   1   10.88    1.74
  -3 -15   1   10.30    1.75
  -3 -15   0  493.58   14.92
  -3 -15   0  479.19   14.54
  -3 -15   0  474.85   14.23
  -3 -15  -1   20.05    2.37
  -3 -15  -1   17.38    2.38
  -3 -15  -1   15.26    1.89
  -3 -15  -1   22.44    2.58
  -3 -15  -1   20.06    2.40
  -3 -15  -2   10.10    1.75
  -3 -15  -2   11.86    1.63
  -3 -15  -2   10.57    1.85
  -3 -15  -2   10.21    1.88
  -3 -15  -3   37.14    3.22
  -3 -15  -3   36.86    3.12
  -3 -15  -3   34.27    2.57
  -3 -15  -3   37.10    3.09
  -3 -15  -4    2.58    1.07
  -3 -15  -4    2.48    0.79
  -3 -15  -4    1.73    0.91
  -3 -15  -4    1.88    0.96
  -3 -15  -5    0.64    0.77
  -3 -15  -5    0.93    0.78
  -3 -15  -6   16.41    1.68
  -3 -15  -6   12.94    1.66
  -3 -15  -7   22.42    1.80
  -3 -15  -7   18.42    1.73
  -3 -15  -8    9.65    1.12
  -3 -15  -9    1.45    0.57
  -3 -14  13   79.85    3.05
  -3 -14  12   14.78    1.35
  -3 -14  12   16.08    1.52
  -3 -14  11   18.92    1.72
  -3 -14  11   19.13    1.83
  -3 -14  10    5.62    1.15
  -3 -14  10    6.05    1.28
  -3 -14   9   11.98    1.81
  -3 -14   9   15.17    1.99
  -3 -14   9   11.30    1.58
  -3 -14   9   15.10    1.88
  -3 -14   8   72.83    4.65
  -3 -14   8   75.63    4.63
  -3 -14   8   77.14    4.18
  -3 -14   8   87.54    4.63
  -3 -14   7    1.08    0.75
  -3 -14   7    2.43    1.04
  -3 -14   6   45.21    3.21
  -3 -14   6   42.56    3.31
  -3 -14   5  138.99    6.35
  -3 -14   5  133.40    5.92
  -3 -14   5  130.41    6.56
  -3 -14   4   72.07    4.75
  -3 -14   4   73.81    4.23
  -3 -14   4   77.38    4.59
  -3 -14   3    0.68    0.71
  -3 -14   3    1.18    1.00
  -3 -14   2  110.90    5.95
  -3 -14   2  102.90    5.14
  -3 -14   2  106.87    5.58
  -3 -14   1   61.65    4.31
  -3 -14   1   55.86    3.94
  -3 -14   1   51.38    3.57
  -3 -14   0  454.78   14.27
  -3 -14   0  483.61   15.19
  -3 -14   0  480.69   13.94
  -3 -14   0  502.55   14.81
  -3 -14  -1  679.80   18.83
  -3 -14  -1  693.77   19.12
  -3 -14  -1  675.95   18.19
  -3 -14  -2  251.95    9.40
  -3 -14  -2  263.60    8.93
  -3 -14  -2  261.71    9.62
  -3 -14  -2  245.05    8.84
  -3 -14  -3  108.81    5.21
  -3 -14  -3  117.17    5.84
  -3 -14  -3  121.50    6.00
  -3 -14  -3  120.47    5.55
  -3 -14  -4    1.39    1.05
  -3 -14  -4    0.98    0.72
  -3 -14  -4    0.52    0.93
  -3 -14  -4   -0.11    0.74
  -3 -14  -5   33.84    2.56
  -3 -14  -5   39.12    3.13
  -3 -14  -5   39.42    3.12
  -3 -14  -5   40.94    2.98
  -3 -14  -6    0.38    0.51
  -3 -14  -6    0.32    0.73
  -3 -14  -6    0.56    0.74
  -3 -14  -7   62.23    3.56
  -3 -14  -7   69.29    3.56
  -3 -14  -8   20.05    1.73
  -3 -14  -9    1.03    0.56
  -3 -13  13    2.06    0.66
  -3 -13  13    1.52    0.43
  -3 -13  13    2.43    0.66
  -3 -13  13    1.44    0.59
  -3 -13  12    5.23    1.05
  -3 -13  12    3.46    0.86
  -3 -13  12    3.22    0.69
  -3 -13  11   12.65    1.33
  -3 -13  11   13.71    1.61
  -3 -13  10   54.48    3.69
  -3 -13  10   49.10    2.75
  -3 -13  10   50.58    3.26
  -3 -13   9    2.94    1.14
  -3 -13   9    2.94    1.11
  -3 -13   9    3.02    0.79
  -3 -13   9    2.06    0.98
  -3 -13   9    2.50    1.09
  -3 -13   8   18.02    2.37
  -3 -13   8   16.51    1.59
  -3 -13   8   19.99    2.19
  -3 -13   8   22.72    2.41
  -3 -13   7  177.18    7.01
  -3 -13   7  186.12    7.42
  -3 -13   6  294.67   10.09
  -3 -13   6  315.12   10.58
  -3 -13   5  413.10   13.71
  -3 -13   5  436.91   13.04
  -3 -13   5  438.92   13.41
  -3 -13   4  268.38   10.07
  -3 -13   4  248.34    9.06
  -3 -13   4  276.38    9.68
  -3 -13   3  440.73   14.18
  -3 -13   3  427.14   13.03
  -3 -13   3  455.50   13.65
  -3 -13   2  148.39    7.11
  -3 -13   2  150.15    6.48
  -3 -13   2  165.18    7.06
  -3 -13   1   12.02    1.81
  -3 -13   1   10.89    1.86
  -3 -13   1   13.30    2.03
  -3 -13   0   31.65    2.92
  -3 -13   0   32.60    2.83
  -3 -13   0   35.92    3.16
  -3 -13  -1  331.35   11.60
  -3 -13  -1  355.44   11.67
  -3 -13  -1  368.69   12.03
  -3 -13  -1  358.03   11.30
  -3 -13  -1  343.51   11.03
  -3 -13  -2  149.24    6.85
  -3 -13  -2  145.53    6.84
  -3 -13  -2  150.55    6.48
  -3 -13  -2  163.23    6.72
  -3 -13  -2  161.34    7.16
  -3 -13  -3  503.79   14.51
  -3 -13  -3  520.18   15.23
  -3 -13  -3  488.49   14.47
  -3 -13  -3  522.54   15.50
  -3 -13  -4  105.49    5.62
  -3 -13  -4  108.41    5.28
  -3 -13  -4  119.87    5.44
  -3 -13  -4  112.58    5.87
  -3 -13  -5   17.25    1.99
  -3 -13  -5   16.28    2.09
  -3 -13  -5   15.27    1.90
  -3 -13  -5   16.88    2.21
  -3 -13  -6    1.94    1.07
  -3 -13  -6    2.47    1.05
  -3 -13  -6    1.68    0.80
  -3 -13  -6    1.60    1.01
  -3 -13  -7    9.97    1.49
  -3 -13  -7    7.62    1.45
  -3 -13  -8   -0.08    0.63
  -3 -13  -8    0.46    0.68
  -3 -13  -9    6.55    1.05
  -3 -13 -10    8.29    1.00
  -3 -12  14    0.58    0.40
  -3 -12  14    0.49    0.43
  -3 -12  14    0.29    0.31
  -3 -12  14    0.50    0.42
  -3 -12  13    3.75    0.75
  -3 -12  13    3.45    0.81
  -3 -12  13    4.28    0.90
  -3 -12  13    2.96    0.61
  -3 -12  13    4.33    0.93
  -3 -12  12  360.67    9.82
  -3 -12  12  359.81   10.42
  -3 -12  12  393.92   10.81
  -3 -12  12  360.97   10.75
  -3 -12  11    1.98    0.75
  -3 -12  11    1.46    0.63
  -3 -12  11    2.44    0.94
  -3 -12  10  532.29   15.27
  -3 -12  10  549.64   14.72
  -3 -12   9    2.57    1.06
  -3 -12   9    1.42    0.98
  -3 -12   9    1.30    0.71
  -3 -12   8   49.78    3.90
  -3 -12   8   46.91    2.94
  -3 -12   8   52.38    3.58
  -3 -12   7    0.83    0.93
  -3 -12   7    1.28    1.01
  -3 -12   6   50.79    3.85
  -3 -12   6   58.77    3.80
  -3 -12   6   58.29    3.91
  -3 -12   6   54.34    4.10
  -3 -12   5  176.15    7.74
  -3 -12   5  163.65    7.47
  -3 -12   5  185.07    7.29
  -3 -12   5  192.92    7.63
  -3 -12   4    3.43    1.21
  -3 -12   4    4.75    1.35
  -3 -12   4    6.21    1.31
  -3 -12   4    7.13    1.53
  -3 -12   3  248.46    9.37
  -3 -12   3  252.58    9.13
  -3 -12   3  237.49    9.36
  -3 -12   3  247.50    8.77
  -3 -12   2   38.87    3.05
  -3 -12   2   36.95    3.24
  -3 -12   2   42.19    3.52
  -3 -12   2   42.58    3.33
  -3 -12   1   10.48    1.64
  -3 -12   1   10.81    1.85
  -3 -12   1   12.18    1.93
  -3 -12   1   10.91    1.75
  -3 -12   1   10.19    1.77
  -3 -12   0   20.25    2.36
  -3 -12   0   25.00    2.55
  -3 -12   0   23.64    2.55
  -3 -12   0   21.45    2.30
  -3 -12   0   24.03    2.55
  -3 -12  -1  601.07   16.78
  -3 -12  -1  577.71   16.22
  -3 -12  -1  567.54   16.72
  -3 -12  -1  573.11   16.45
  -3 -12  -2  156.18    6.87
  -3 -12  -2  146.62    6.75
  -3 -12  -2  151.79    6.59
  -3 -12  -2  156.29    7.08
  -3 -12  -2  159.29    6.54
  -3 -12  -3   15.70    2.13
  -3 -12  -3   13.73    1.91
  -3 -12  -3   12.30    1.86
  -3 -12  -3   14.97    2.15
  -3 -12  -4  243.95    9.14
  -3 -12  -4  238.40    8.76
  -3 -12  -4  240.94    8.67
  -3 -12  -4  252.31    9.51
  -3 -12  -5   -0.22    1.06
  -3 -12  -5   -0.26    1.03
  -3 -12  -5    0.34    0.79
  -3 -12  -5   -0.84    1.23
  -3 -12  -6  155.63    6.77
  -3 -12  -6  143.57    6.70
  -3 -12  -6  145.40    6.17
  -3 -12  -6  153.86    6.34
  -3 -12  -7   20.99    2.12
  -3 -12  -7   21.65    2.37
  -3 -12  -7   22.94    2.22
  -3 -12  -8  244.48    8.70
  -3 -12  -8  270.61    8.57
  -3 -12  -9   40.25    2.60
  -3 -12 -10   70.73    3.20
  -3 -12 -11    2.60    0.59
  -3 -11  15    9.61    0.78
  -3 -11  14    1.53    0.57
  -3 -11  14    0.48    0.38
  -3 -11  14    0.25    0.42
  -3 -11  14    0.82    0.54
  -3 -11  14    0.31    0.44
  -3 -11  13    1.71    0.72
  -3 -11  13    1.02    0.59
  -3 -11  13    1.22    0.62
  -3 -11  13    0.67    0.63
  -3 -11  13    0.85    0.68
  -3 -11  12    4.67    0.97
  -3 -11  12    5.20    1.20
  -3 -11  12    3.61    1.05
  -3 -11  12    3.42    0.91
  -3 -11  11   95.96    4.59
  -3 -11  11  113.27    5.29
  -3 -11  10    5.61    1.39
  -3 -11  10    5.93    1.20
  -3 -11   9  117.97    5.23
  -3 -11   9  128.45    5.91
  -3 -11   8   23.07    2.60
  -3 -11   8   21.36    2.06
  -3 -11   8   24.59    2.51
  -3 -11   7  184.53    8.07
  -3 -11   7  172.67    6.57
  -3 -11   6   22.96    2.63
  -3 -11   6   21.79    2.49
  -3 -11   6   20.95    1.94
  -3 -11   6   23.43    2.37
  -3 -11   5  274.62    9.90
  -3 -11   5  266.03    9.92
  -3 -11   5  265.38    9.26
  -3 -11   5  287.62    9.76
  -3 -11   4  138.80    6.65
  -3 -11   4  156.01    6.45
  -3 -11   4  160.49    6.69
  -3 -11   4  152.21    6.77
  -3 -11   3  233.71    8.70
  -3 -11   3  242.47    9.17
  -3 -11   3  245.73    9.03
  -3 -11   3  244.55    8.57
  -3 -11   2  261.72    9.88
  -3 -11   2  295.73   10.10
  -3 -11   2  297.97    9.68
  -3 -11   2  286.89    9.82
  -3 -11   1  680.50   18.51
  -3 -11   1  671.46   18.19
  -3 -11   1  718.44   18.91
  -3 -11   1  681.44   18.16
  -3 -11   1  669.27   17.76
  -3 -11   1  680.65   18.51
  -3 -11   0  155.84    6.30
  -3 -11   0  161.34    6.79
  -3 -11   0  160.05    6.60
  -3 -11   0  159.29    6.66
  -3 -11   0  150.31    6.73
  -3 -11  -1  729.04   19.47
  -3 -11  -1  708.19   19.24
  -3 -11  -1  739.65   19.32
  -3 -11  -1  723.85   19.73
  -3 -11  -2  590.80   16.72
  -3 -11  -2  571.62   16.50
  -3 -11  -2  595.30   17.04
  -3 -11  -2  608.28   16.64
  -3 -11  -3  373.66   12.02
  -3 -11  -3  374.51   11.86
  -3 -11  -3  381.16   12.47
  -3 -11  -3  380.38   12.07
  -3 -11  -3  360.73   11.40
  -3 -11  -4   64.48    4.19
  -3 -11  -4   66.68    3.98
  -3 -11  -4   70.57    4.57
  -3 -11  -4   67.61    4.17
  -3 -11  -4   63.55    3.84
  -3 -11  -5   50.14    3.45
  -3 -11  -5   58.31    3.72
  -3 -11  -5   59.61    4.23
  -3 -11  -5   57.90    3.81
  -3 -11  -6    3.01    1.16
  -3 -11  -6    2.43    0.98
  -3 -11  -6    4.36    1.34
  -3 -11  -7   39.56    3.02
  -3 -11  -7   38.07    2.94
  -3 -11  -7   41.54    3.37
  -3 -11  -8   12.18    1.69
  -3 -11  -8   12.07    1.84
  -3 -11  -9    8.63    1.37
  -3 -11  -9    8.35    1.39
  -3 -11 -10   30.58    2.18
  -3 -11 -11   14.59    1.32
  -3 -11 -12   50.00    2.00
  -3 -10  15    2.97    0.57
  -3 -10  15    4.56    0.76
  -3 -10  14   13.87    1.50
  -3 -10  14   12.89    1.30
  -3 -10  14   12.91    1.43
  -3 -10  14   11.33    1.29
  -3 -10  14   13.69    1.46
  -3 -10  13   12.02    1.58
  -3 -10  13    9.66    1.33
  -3 -10  13    7.58    1.27
  -3 -10  13   11.15    1.53
  -3 -10  12   35.20    2.63
  -3 -10  12   40.58    3.05
  -3 -10  12   34.49    2.66
  -3 -10  11   75.57    4.18
  -3 -10  11   76.18    4.44
  -3 -10  10  106.92    5.20
  -3 -10  10  116.89    5.69
  -3 -10   9  167.04    7.58
  -3 -10   9  169.64    6.79
  -3 -10   9  182.98    7.37
  -3 -10   8    9.86    1.77
  -3 -10   8   12.79    1.79
  -3 -10   8    9.05    1.67
  -3 -10   8    7.85    1.37
  -3 -10   7   25.77    2.25
  -3 -10   7   27.85    2.57
  -3 -10   7   29.37    2.87
  -3 -10   6   71.06    4.49
  -3 -10   6   63.36    4.14
  -3 -10   6   67.35    3.61
  -3 -10   6   70.30    4.07
  -3 -10   5    0.13    0.77
  -3 -10   5    0.98    0.78
  -3 -10   5    1.17    0.61
  -3 -10   4  118.83    5.85
  -3 -10   4  125.39    5.83
  -3 -10   4  126.73    5.60
  -3 -10   3   50.80    3.65
  -3 -10   3   57.21    3.75
  -3 -10   3   53.35    3.43
  -3 -10   3   54.24    3.55
  -3 -10   2   41.44    3.01
  -3 -10   2   50.39    3.50
  -3 -10   2   52.60    3.36
  -3 -10   2   48.00    3.36
  -3 -10   2   55.88    3.76
  -3 -10   1   23.61    2.15
  -3 -10   1   23.52    2.26
  -3 -10   1   22.92    2.28
  -3 -10   1   20.95    2.15
  -3 -10   1   23.70    2.39
  -3 -10   1   18.74    2.13
  -3 -10   0  315.27   10.16
  -3 -10   0  296.79    9.90
  -3 -10   0  317.40    9.78
  -3 -10   0  318.90   10.15
  -3 -10   0  310.12   10.37
  -3 -10  -1  627.03   17.03
  -3 -10  -1  624.60   16.47
  -3 -10  -1  617.86   16.86
  -3 -10  -1  632.34   17.00
  -3 -10  -1  621.77   17.34
  -3 -10  -2  328.95   10.57
  -3 -10  -2  322.63   10.50
  -3 -10  -2  319.05   10.50
  -3 -10  -2  314.72   10.84
  -3 -10  -3  160.52    6.65
  -3 -10  -3  135.50    5.85
  -3 -10  -3  146.31    6.42
  -3 -10  -3  150.33    6.80
  -3 -10  -4   48.95    3.54
  -3 -10  -4   52.16    3.67
  -3 -10  -4   50.82    3.37
  -3 -10  -4   52.05    3.89
  -3 -10  -5   13.64    1.91
  -3 -10  -5   12.32    1.70
  -3 -10  -5    8.79    1.60
  -3 -10  -5   13.37    2.07
  -3 -10  -6  121.32    5.58
  -3 -10  -6  114.65    5.76
  -3 -10  -6  127.31    6.33
  -3 -10  -7   23.87    2.44
  -3 -10  -7   23.88    2.65
  -3 -10  -8  148.22    6.73
  -3 -10  -9    9.02    1.48
  -3 -10  -9    8.13    1.58
  -3 -10 -10    4.58    1.04
  -3 -10 -10    5.66    1.13
  -3 -10 -11    3.58    0.85
  -3 -10 -11    2.65    0.77
  -3 -10 -12   71.01    2.81
  -3  -9  15    1.39    0.49
  -3  -9  15    1.85    0.59
  -3  -9  15    0.90    0.46
  -3  -9  14   19.44    1.85
  -3  -9  14   18.01    1.76
  -3  -9  13    1.80    0.84
  -3  -9  13    2.76    0.95
  -3  -9  12   36.15    2.88
  -3  -9  12   35.05    2.93
  -3  -9  11    0.25    0.93
  -3  -9  11    3.22    1.09
  -3  -9  10   40.24    3.46
  -3  -9  10   46.94    3.48
  -3  -9  10   45.18    3.33
  -3  -9   9  217.76    8.89
  -3  -9   9  220.85    8.98
  -3  -9   9  230.65    8.36
  -3  -9   9  244.89    8.85
  -3  -9   8  568.59   17.25
  -3  -9   8  596.72   17.42
  -3  -9   8  611.16   16.38
  -3  -9   8  630.99   16.95
  -3  -9   7    5.22    1.27
  -3  -9   7    6.22    1.22
  -3  -9   7    5.70    1.37
  -3  -9   6   89.44    4.80
  -3  -9   6   87.11    4.89
  -3  -9   6   84.40    4.19
  -3  -9   6   92.50    4.65
  -3  -9   5  103.17    5.22
  -3  -9   5  105.73    4.56
  -3  -9   5   93.64    3.97
  -3  -9   5  107.94    5.02
  -3  -9   5  114.52    5.35
  -3  -9   4  792.09   20.19
  -3  -9   4  759.60   18.18
  -3  -9   4  773.28   18.96
  -3  -9   4  780.70   20.27
  -3  -9   4  803.39   19.89
  -3  -9   3   37.11    2.93
  -3  -9   3   40.21    2.85
  -3  -9   3   40.47    3.01
  -3  -9   2  237.46    8.15
  -3  -9   2  223.89    7.55
  -3  -9   2  221.96    7.72
  -3  -9   2  226.15    8.25
  -3  -9   2  253.75    8.48
  -3  -9   2  233.93    8.04
  -3  -9   1    1.69    0.72
  -3  -9   1    3.75    1.03
  -3  -9   1    1.80    0.57
  -3  -9   1    2.32    0.95
  -3  -9   1    1.03    0.66
  -3  -9   0  672.26   16.99
  -3  -9   0  663.22   16.45
  -3  -9   0  662.73   16.77
  -3  -9   0  655.73   17.00
  -3  -9   0  655.07   17.30
  -3  -9  -1   11.73    1.59
  -3  -9  -1   10.46    1.48
  -3  -9  -1    9.51    1.50
  -3  -9  -1   10.19    1.55
  -3  -9  -1   11.62    1.31
  -3  -9  -1   11.07    1.68
  -3  -9  -2  266.71    8.66
  -3  -9  -2  217.12    7.67
  -3  -9  -2  246.83    8.86
  -3  -9  -2  253.88    8.64
  -3  -9  -2  249.57    8.13
  -3  -9  -2  208.77    7.32
  -3  -9  -3   29.57    2.58
  -3  -9  -3   23.18    2.07
  -3  -9  -3   20.32    2.02
  -3  -9  -3   24.52    2.57
  -3  -9  -3   22.16    2.31
  -3  -9  -4  252.68    8.80
  -3  -9  -4  270.31    9.50
  -3  -9  -4  275.91    9.99
  -3  -9  -5   11.16    1.75
  -3  -9  -5    8.76    1.46
  -3  -9  -5   10.88    1.76
  -3  -9  -5   12.82    2.02
  -3  -9  -6   78.45    4.63
  -3  -9  -6   74.48    4.21
  -3  -9  -6   84.02    4.70
  -3  -9  -6   85.51    5.08
  -3  -9  -7    0.43    0.81
  -3  -9  -7    0.20    0.48
  -3  -9  -7   -0.24    0.72
  -3  -9  -8   10.09    1.65
  -3  -9  -8    7.54    1.64
  -3  -9  -8    4.90    1.06
  -3  -9  -9    3.53    1.19
  -3  -9 -10    0.28    0.78
  -3  -9 -11    2.28    0.76
  -3  -9 -12    0.67    0.49
  -3  -9 -12    0.81    0.55
  -3  -8  16    6.67    0.82
  -3  -8  16    7.44    0.84
  -3  -8  16    8.32    0.79
  -3  -8  15    9.46    1.10
  -3  -8  15   11.33    1.35
  -3  -8  15   10.31    1.28
  -3  -8  15    9.40    1.12
  -3  -8  14   46.17    3.06
   3  -8 -14   44.26    2.31
  -3  -8  14   46.89    3.02
  -3  -8  14   40.22    2.64
  -3  -8  13    1.17    0.78
  -3  -8  13    0.56    0.65
  -3  -8  13    0.75    0.66
  -3  -8  12   59.94    3.63
  -3  -8  12   64.43    3.46
  -3  -8  12   68.89    3.66
  -3  -8  12   63.78    3.86
  -3  -8  11  125.38    5.65
  -3  -8  11  135.22    5.44
  -3  -8  11  134.38    5.56
  -3  -8  11  125.92    5.84
  -3  -8  10   15.53    1.84
  -3  -8  10   14.10    2.08
  -3  -8  10   15.47    1.70
  -3  -8  10   16.89    2.13
  -3  -8  10   14.72    1.92
  -3  -8  10   15.56    1.92
  -3  -8  10   15.15    1.75
  -3  -8   9   47.68    3.68
  -3  -8   9   51.77    3.84
  -3  -8   9   41.54    2.76
  -3  -8   9   46.17    2.95
  -3  -8   9   48.93    3.44
  -3  -8   9   44.06    3.16
  -3  -8   9   42.32    3.08
  -3  -8   8   71.98    4.20
  -3  -8   8   71.69    3.64
  -3  -8   8   75.11    4.57
  -3  -8   8   70.07    3.55
  -3  -8   8   78.76    4.26
  -3  -8   8   74.48    4.57
  -3  -8   8   75.10    3.97
  -3  -8   7    6.72    1.36
  -3  -8   7    6.75    1.24
  -3  -8   7    4.22    1.02
  -3  -8   7    6.43    1.29
  -3  -8   7    4.85    0.99
  -3  -8   6   39.19    3.00
  -3  -8   6   39.38    3.10
  -3  -8   6   39.46    2.72
  -3  -8   6   33.76    2.37
  -3  -8   6   38.23    2.83
  -3  -8   6   36.45    2.65
  -3  -8   5  601.08   15.72
  -3  -8   5  587.58   14.76
  -3  -8   5  571.95   15.20
  -3  -8   5  597.30   16.02
  -3  -8   5  574.74   15.10
  -3  -8   5  584.07   15.88
  -3  -8   4   76.53    3.68
  -3  -8   4   75.27    4.08
  -3  -8   4   73.16    3.65
  -3  -8   4   75.48    3.40
  -3  -8   4   75.90    3.94
  -3  -8   4   76.84    4.04
  -3  -8   3   45.40    2.94
  -3  -8   3   38.70    2.56
  -3  -8   3   39.79    2.33
  -3  -8   3   46.54    3.08
  -3  -8   3   47.59    3.09
  -3  -8   2   34.38    2.52
  -3  -8   2   35.17    2.18
  -3  -8   2   30.19    2.38
  -3  -8   1  144.75    5.65
  -3  -8   1  132.51    4.96
  -3  -8   1  135.12    5.60
  -3  -8   1  150.34    4.83
  -3  -8   0   22.96    2.05
  -3  -8   0   20.68    1.74
  -3  -8   0   17.04    1.72
  -3  -8   0   16.38    1.82
  -3  -8   0   17.99    1.48
  -3  -8  -1    7.12    1.24
  -3  -8  -1    1.29    0.58
  -3  -8  -1    1.11    0.47
  -3  -8  -1    2.26    0.68
  -3  -8  -1    3.95    1.08
  -3  -8  -1    0.57    0.56
  -3  -8  -1    4.65    1.08
  -3  -8  -2   20.62    2.04
  -3  -8  -2   22.97    1.94
  -3  -8  -2   19.82    2.06
  -3  -8  -2   20.93    2.22
  -3  -8  -2   16.74    1.75
  -3  -8  -2   17.22    1.60
  -3  -8  -3   33.80    2.37
  -3  -8  -3   38.56    2.81
  -3  -8  -3   29.14    2.30
  -3  -8  -3   30.26    2.51
  -3  -8  -3   32.40    2.39
  -3  -8  -3   30.95    2.69
  -3  -8  -3   32.65    2.85
  -3  -8  -4  237.69    8.03
  -3  -8  -4  270.37    8.88
  -3  -8  -4  249.38    8.19
  -3  -8  -4  217.47    8.37
  -3  -8  -4  234.33    8.12
  -3  -8  -4  271.43    9.10
  -3  -8  -4  235.04    8.09
  -3  -8  -4  254.08    9.25
  -3  -8  -5  276.55    9.24
  -3  -8  -5  327.90   10.20
  -3  -8  -5  303.22    9.51
  -3  -8  -5  304.80   10.14
  -3  -8  -5  274.28    9.34
  -3  -8  -5  277.31    9.38
  -3  -8  -5  267.19    9.77
  -3  -8  -5  284.87    9.41
  -3  -8  -5  322.71   10.78
  -3  -8  -6    9.82    1.67
  -3  -8  -6    9.51    1.48
  -3  -8  -6    7.55    1.49
  -3  -8  -6    9.75    1.68
  -3  -8  -6    7.19    1.34
  -3  -8  -6   10.90    1.95
  -3  -8  -6    7.80    1.39
  -3  -8  -7   16.54    2.09
  -3  -8  -7   16.84    1.96
  -3  -8  -7   20.17    2.28
  -3  -8  -7   17.37    1.81
  -3  -8  -7   14.49    1.88
  -3  -8  -7   16.21    1.81
  -3  -8  -7   10.39    1.79
  -3  -8  -7   18.12    2.09
  -3  -8  -7   16.64    2.27
  -3  -8  -8    3.46    0.94
  -3  -8  -8    4.55    1.14
  -3  -8  -8    5.58    1.32
  -3  -8  -8    3.89    0.95
  -3  -8  -8    4.37    1.33
  -3  -8  -8    4.30    1.09
  -3  -8  -9   62.43    4.09
  -3  -8  -9   51.13    3.34
   3  -8   9   41.37    2.66
  -3  -8  -9   52.33    3.11
  -3  -8  -9   50.12    3.28
  -3  -8  -9   52.50    3.04
  -3  -8 -10   13.40    1.45
   3  -8  10   10.84    1.48
  -3  -8 -10   14.42    1.68
  -3  -8 -10   13.63    1.51
  -3  -8 -11   18.87    1.81
  -3  -8 -11   12.05    1.23
  -3  -8 -12   -0.19    0.58
  -3  -8 -13   26.17    1.51
  -3  -8 -13   24.91    1.51
  -3  -7  16   11.97    1.15
  -3  -7  16   13.72    1.07
  -3  -7  16   12.82    1.24
  -3  -7  15    3.66    0.83
   3  -7 -15    5.54    0.82
  -3  -7  15    4.91    1.03
  -3  -7  15    4.89    0.99
  -3  -7  15    4.10    0.90
  -3  -7  14    0.11    0.58
  -3  -7  14   -0.23    0.54
  -3  -7  14   -0.08    0.54
  -3  -7  14    0.10    0.77
  -3  -7  14    0.61    0.55
  -3  -7  14    0.74    0.85
  -3  -7  14    0.38    0.65
  -3  -7  13   34.62    2.74
  -3  -7  13   35.87    2.99
  -3  -7  13   33.92    2.66
  -3  -7  13   35.69    2.58
  -3  -7  13   30.80    2.71
  -3  -7  13   34.16    2.61
  -3  -7  13   31.30    2.85
  -3  -7  12   22.31    2.33
  -3  -7  12   24.81    2.26
  -3  -7  12   22.21    2.22
  -3  -7  12   24.93    2.62
  -3  -7  12   23.08    2.45
  -3  -7  11   45.38    3.35
  -3  -7  11   41.15    3.32
  -3  -7  11   43.58    3.02
  -3  -7  11   34.70    3.36
  -3  -7  11   41.85    3.06
  -3  -7  11   46.07    3.52
  -3  -7  11   43.76    3.40
  -3  -7  10   78.07    4.41
  -3  -7  10   75.71    4.74
  -3  -7  10   78.49    4.11
  -3  -7  10   80.76    4.28
  -3  -7  10   79.08    4.57
  -3  -7  10   74.75    4.45
  -3  -7  10   70.39    4.69
  -3  -7  10   75.45    4.71
  -3  -7   9  163.22    6.52
  -3  -7   9  162.88    7.09
  -3  -7   9  155.22    6.93
  -3  -7   9  145.14    6.30
  -3  -7   9  156.06    6.01
  -3  -7   9  131.36    6.50
  -3  -7   9  157.02    6.13
  -3  -7   9  163.72    6.74
  -3  -7   9  139.87    6.29
  -3  -7   9  141.57    6.59
  -3  -7   8   79.41    4.12
  -3  -7   8   72.26    4.32
  -3  -7   8   77.99    4.53
  -3  -7   8   64.54    4.19
  -3  -7   8   72.72    3.69
  -3  -7   8   76.10    4.20
  -3  -7   8   72.48    3.78
  -3  -7   8   75.23    4.13
  -3  -7   8   69.13    3.93
  -3  -7   8   67.75    4.10
  -3  -7   7   46.44    3.19
  -3  -7   7   50.77    3.10
  -3  -7   7   50.89    3.54
  -3  -7   7   47.85    2.82
  -3  -7   7   49.19    2.91
  -3  -7   7   52.21    3.25
  -3  -7   7   48.24    3.14
  -3  -7   7   48.19    3.04
  -3  -7   7   47.78    3.31
  -3  -7   6  144.55    5.94
  -3  -7   6  153.32    6.33
  -3  -7   6  152.64    6.16
  -3  -7   6  149.94    5.84
  -3  -7   6  156.79    5.77
  -3  -7   5  421.35   12.16
  -3  -7   5  443.99   12.46
  -3  -7   5  429.40   11.98
  -3  -7   5  437.97   11.77
  -3  -7   5  454.29   12.77
  -3  -7   5  443.08   12.31
  -3  -7   4   12.01    1.48
  -3  -7   4   14.14    1.52
  -3  -7   4   13.31    1.40
  -3  -7   4   12.86    1.53
  -3  -7   4   15.12    1.67
  -3  -7   3   11.05    1.40
  -3  -7   3    9.37    1.25
  -3  -7   3   13.39    1.38
  -3  -7   3   10.05    1.18
  -3  -7   3   10.76    1.42
  -3  -7   2   72.25    3.56
  -3  -7   2   72.23    3.39
  -3  -7   2   65.95    3.53
  -3  -7   2   72.29    3.56
  -3  -7   2   76.93    3.30
  -3  -7   2   71.18    3.68
  -3  -7   2   70.05    3.09
  -3  -7   1  438.02   11.76
  -3  -7   1  401.93   11.37
  -3  -7   1  432.63   11.99
  -3  -7   1  429.17   12.09
  -3  -7   1  445.22   11.04
  -3  -7   0    9.59    1.32
  -3  -7   0    8.20    1.32
  -3  -7   0    7.42    1.14
  -3  -7   0    8.72    1.08
  -3  -7  -1  309.74    9.48
  -3  -7  -1  299.27    9.60
  -3  -7  -1  305.52    8.95
  -3  -7  -2   11.18    1.36
  -3  -7  -2   12.73    1.55
  -3  -7  -2   15.17    1.73
  -3  -7  -2   13.67    1.54
  -3  -7  -2   10.73    1.56
  -3  -7  -2   10.82    1.59
  -3  -7  -3  168.27    6.18
  -3  -7  -3  178.24    6.50
  -3  -7  -3  168.56    6.69
  -3  -7  -3  151.57    6.06
  -3  -7  -3  170.05    6.66
  -3  -7  -3  172.66    6.35
  -3  -7  -3  154.14    6.08
  -3  -7  -3  172.85    6.90
  -3  -7  -3  156.10    5.86
  -3  -7  -4   26.50    2.33
  -3  -7  -4   26.82    2.29
  -3  -7  -4   27.22    2.40
  -3  -7  -4   25.79    2.50
  -3  -7  -4   25.68    2.15
  -3  -7  -4   25.53    2.32
  -3  -7  -4   29.34    2.72
  -3  -7  -4   25.70    2.31
  -3  -7  -4   25.04    2.41
  -3  -7  -5  108.46    5.06
  -3  -7  -5   95.65    4.85
  -3  -7  -5  108.58    5.54
  -3  -7  -5   84.76    4.39
  -3  -7  -5  105.39    5.05
  -3  -7  -5   99.96    5.00
  -3  -7  -5  100.51    4.64
  -3  -7  -5   95.53    4.47
  -3  -7  -5   97.75    5.05
  -3  -7  -5   97.77    4.90
  -3  -7  -5   95.26    5.28
  -3  -7  -6   55.30    4.03
  -3  -7  -6   60.56    3.81
  -3  -7  -6   62.13    3.87
  -3  -7  -6   54.07    3.33
  -3  -7  -6   57.75    3.82
  -3  -7  -6   56.85    3.50
  -3  -7  -6   54.62    3.71
  -3  -7  -6   56.36    3.83
  -3  -7  -6   58.94    3.56
  -3  -7  -6   59.97    3.82
  -3  -7  -6   59.20    4.11
  -3  -7  -7   37.53    2.80
  -3  -7  -7   18.43    2.44
  -3  -7  -7   29.39    2.67
  -3  -7  -7   23.94    2.46
  -3  -7  -7   24.54    2.30
  -3  -7  -7   23.21    2.47
  -3  -7  -7   29.86    2.73
  -3  -7  -7   26.42    2.61
  -3  -7  -7   21.29    2.13
  -3  -7  -7   23.14    2.42
  -3  -7  -7   22.15    2.61
  -3  -7  -8    9.06    1.54
  -3  -7  -8    8.38    1.41
  -3  -7  -8    8.34    1.57
  -3  -7  -8    7.80    1.49
  -3  -7  -8    9.12    1.62
  -3  -7  -8    6.99    1.54
  -3  -7  -8    7.57    1.55
  -3  -7  -8    7.42    1.40
  -3  -7  -8    7.84    1.68
  -3  -7  -8    8.43    1.54
  -3  -7  -9  188.25    7.05
  -3  -7  -9  185.03    6.86
  -3  -7  -9  165.08    7.19
  -3  -7  -9  185.17    7.44
  -3  -7 -10    1.41    0.88
  -3  -7 -10    0.96    0.64
  -3  -7 -10    1.33    0.78
   3  -7  10    1.75    0.70
  -3  -7 -10    1.86    0.76
  -3  -7 -10    0.77    0.74
  -3  -7 -11   82.81    3.99
  -3  -7 -11   68.87    3.74
  -3  -7 -11   79.29    3.59
   3  -7  11   75.98    3.82
  -3  -7 -11   73.52    3.55
  -3  -7 -11   69.93    3.74
  -3  -7 -12   19.29    1.47
   3  -7  12   14.88    1.49
  -3  -7 -12   18.47    1.48
  -3  -7 -13   51.22    2.41
  -3  -6  16   11.18    1.25
   3  -6 -16   10.31    0.93
  -3  -6  16   13.41    1.13
  -3  -6  16   11.27    1.18
  -3  -6  15  111.86    4.69
  -3  -6  15  115.53    4.45
  -3  -6  15  119.81    4.59
  -3  -6  15  125.53    5.22
  -3  -6  15  108.31    4.77
  -3  -6  15  125.15    5.04
   3  -6 -15  130.31    4.54
  -3  -6  15  109.58    4.49
  -3  -6  14    9.75    1.57
  -3  -6  14   15.08    1.86
  -3  -6  14    9.89    1.41
  -3  -6  14    9.35    1.40
  -3  -6  14   14.28    1.87
  -3  -6  14   12.36    1.62
  -3  -6  14    9.05    1.56
  -3  -6  13    0.42    0.67
  -3  -6  13    0.77    0.76
  -3  -6  13    0.33    0.66
  -3  -6  13    1.59    0.83
  -3  -6  13    0.65    0.90
  -3  -6  13    0.53    0.73
  -3  -6  13    1.85    0.87
  -3  -6  12    1.32    0.70
  -3  -6  12    1.35    0.63
  -3  -6  12    1.10    0.96
  -3  -6  12    1.36    0.85
  -3  -6  12    0.83    0.85
  -3  -6  12    0.42    0.73
  -3  -6  11  117.85    5.82
  -3  -6  11  102.15    6.11
  -3  -6  11  120.96    5.50
  -3  -6  11  120.94    5.66
  -3  -6  11  124.67    6.08
  -3  -6  11  117.41    6.00
  -3  -6  11  105.28    5.71
  -3  -6  11  101.58    5.95
  -3  -6  10   86.37    4.78
  -3  -6  10   82.46    4.85
  -3  -6  10   88.20    4.99
  -3  -6  10   86.02    4.56
  -3  -6  10   84.75    4.87
  -3  -6  10   88.10    4.92
  -3  -6  10   82.91    4.39
  -3  -6  10   75.33    5.02
  -3  -6  10   80.84    5.02
  -3  -6   9  432.27   12.95
  -3  -6   9  434.37   13.34
  -3  -6   9  419.14   13.67
  -3  -6   9  455.23   13.57
  -3  -6   9  451.88   12.57
  -3  -6   9  423.86   12.51
  -3  -6   9  436.45   13.21
  -3  -6   9  437.44   13.16
  -3  -6   9  417.70   12.94
  -3  -6   9  408.39   13.36
  -3  -6   8  184.31    6.96
  -3  -6   8  181.19    7.26
  -3  -6   8  176.02    7.42
  -3  -6   8  173.87    6.56
  -3  -6   8  188.62    7.38
  -3  -6   8  177.17    7.05
  -3  -6   8  180.98    6.99
  -3  -6   8  185.89    7.08
  -3  -6   8  171.09    7.19
  -3  -6   8  179.61    6.55
  -3  -6   7  147.83    5.85
  -3  -6   7  147.80    6.20
  -3  -6   7  150.48    6.23
  -3  -6   7  142.11    5.44
  -3  -6   7  142.87    5.52
  -3  -6   7  142.71    6.22
  -3  -6   7  152.68    6.02
  -3  -6   7  143.83    5.96
  -3  -6   7  141.78    5.82
  -3  -6   7  148.41    6.21
  -3  -6   6   22.51    1.98
  -3  -6   6   22.71    2.07
  -3  -6   6   24.91    2.22
  -3  -6   6   26.30    2.16
  -3  -6   6   23.76    2.11
  -3  -6   6   23.93    2.04
  -3  -6   6   23.67    2.22
  -3  -6   6   24.58    1.82
  -3  -6   6   24.16    2.19
  -3  -6   5   24.26    2.11
  -3  -6   5   19.59    1.80
  -3  -6   5   23.67    1.94
  -3  -6   4    0.22    0.37
  -3  -6   4    0.60    0.50
  -3  -6   4    0.56    0.45
  -3  -6   4    0.07    0.40
  -3  -6   3   13.37    1.47
  -3  -6   3   11.41    1.32
  -3  -6   3   11.04    1.22
  -3  -6   2   25.24    1.91
  -3  -6   2   27.55    2.14
  -3  -6   2   26.52    1.86
  -3  -6   2   27.62    2.02
  -3  -6   2   25.66    1.78
  -3  -6   1   27.97    2.01
  -3  -6   1   23.78    1.92
  -3  -6   1   27.27    1.88
  -3  -6   0    7.60    1.07
  -3  -6   0    7.01    1.08
  -3  -6   0    6.13    1.06
  -3  -6   0    7.64    1.18
  -3  -6   0    7.58    1.02
  -3  -6  -1   93.40    4.09
  -3  -6  -1   90.34    4.28
  -3  -6  -1   96.92    4.19
  -3  -6  -1   86.69    4.17
  -3  -6  -1   85.07    4.23
  -3  -6  -1   94.72    4.02
  -3  -6  -2  160.00    5.83
  -3  -6  -2  164.96    5.91
  -3  -6  -2  144.07    6.07
  -3  -6  -2  160.27    5.97
  -3  -6  -2  161.25    6.14
  -3  -6  -3    9.38    1.34
  -3  -6  -3   13.14    1.51
  -3  -6  -3   11.24    1.60
  -3  -6  -3   10.19    1.28
  -3  -6  -3   10.28    1.41
  -3  -6  -3   11.43    1.51
  -3  -6  -3    9.79    1.42
  -3  -6  -3    8.16    1.30
  -3  -6  -4   85.44    4.33
  -3  -6  -4   81.12    4.62
  -3  -6  -4   85.13    4.21
  -3  -6  -4   80.52    4.04
  -3  -6  -4   80.87    3.85
  -3  -6  -4   84.69    4.40
  -3  -6  -4   76.39    4.23
  -3  -6  -4   79.40    3.92
  -3  -6  -4   77.82    4.24
  -3  -6  -4   76.16    4.20
  -3  -6  -4   82.52    4.53
  -3  -6  -5  304.61   10.87
  -3  -6  -5  323.01   10.34
  -3  -6  -5  334.93   10.21
  -3  -6  -5  301.80    9.51
  -3  -6  -5  326.41   10.47
  -3  -6  -5  306.08   10.40
  -3  -6  -5  311.53   10.27
  -3  -6  -5  316.51    9.90
  -3  -6  -5  315.42   10.36
  -3  -6  -5  307.73    9.65
  -3  -6  -5  315.88   10.67
  -3  -6  -6  112.59    5.15
  -3  -6  -6  119.08    6.26
  -3  -6  -6  123.57    5.60
  -3  -6  -6  134.55    6.02
  -3  -6  -6  122.11    5.87
  -3  -6  -6  127.82    6.03
  -3  -6  -6  121.41    5.72
  -3  -6  -6  119.10    5.45
  -3  -6  -6  108.33    5.14
  -3  -6  -6  126.94    5.94
  -3  -6  -6  123.28    6.07
  -3  -6  -7   22.57    2.75
  -3  -6  -7   19.75    2.19
  -3  -6  -7   26.35    2.61
   3  -6   7   17.76    2.00
  -3  -6  -7   23.93    2.55
  -3  -6  -7   26.86    2.71
  -3  -6  -7   21.43    2.17
  -3  -6  -7   20.51    2.32
  -3  -6  -7   22.10    2.29
  -3  -6  -7   19.67    2.08
  -3  -6  -7   20.49    2.39
  -3  -6  -7   21.55    2.51
  -3  -6  -8   20.66    2.65
  -3  -6  -8   15.01    1.98
  -3  -6  -8   17.33    2.20
  -3  -6  -8   19.72    2.39
  -3  -6  -8   17.51    2.26
  -3  -6  -8   16.09    1.93
  -3  -6  -8   17.97    2.10
  -3  -6  -8   15.64    2.12
  -3  -6  -8   19.13    2.31
  -3  -6  -8   16.79    2.33
  -3  -6  -9   41.66    3.75
  -3  -6  -9   46.48    3.44
  -3  -6  -9   41.85    3.42
  -3  -6  -9   44.76    3.12
  -3  -6  -9   47.31    3.66
  -3  -6  -9   46.96    3.30
  -3  -6  -9   45.06    3.54
  -3  -6  -9   45.72    3.52
  -3  -6  -9   54.21    3.93
  -3  -6 -10    3.17    0.94
  -3  -6 -10    3.04    1.08
   3  -6  10    6.61    1.24
  -3  -6 -10    2.86    0.93
  -3  -6 -10    2.96    1.04
  -3  -6 -11    2.65    0.85
  -3  -6 -11    2.49    0.93
   3  -6  11    2.82    0.84
  -3  -6 -11    2.12    0.92
  -3  -6 -11    1.63    0.77
  -3  -6 -11    2.97    0.95
  -3  -6 -12  163.04    5.50
   3  -6  12  166.20    5.94
  -3  -6 -12  160.09    5.55
  -3  -6 -12  154.53    5.83
   3  -6  12  145.23    5.20
  -3  -6 -12  159.23    5.92
  -3  -6 -13   68.39    2.69
  -3  -6 -13   65.55    2.67
  -3  -6 -13   61.33    2.82
   3  -6  13   60.15    2.78
  -3  -5  16    4.42    0.85
   3  -5 -16    3.86    0.71
  -3  -5  16    3.87    0.72
  -3  -5  16    3.60    0.75
  -3  -5  16    3.82    0.78
  -3  -5  16    4.83    0.76
  -3  -5  16    3.96    0.85
  -3  -5  15    0.21    0.55
  -3  -5  15   -0.19    0.61
  -3  -5  15    0.62    0.55
  -3  -5  15    0.32    0.59
  -3  -5  15    0.61    0.70
  -3  -5  15    0.08    0.59
  -3  -5  14   56.30    3.79
  -3  -5  14   58.49    3.56
  -3  -5  14   65.50    3.57
  -3  -5  14   65.27    3.85
  -3  -5  14   66.90    4.09
  -3  -5  14   60.06    4.01
  -3  -5  13    6.51    1.44
  -3  -5  13    3.81    1.20
  -3  -5  13    5.01    1.24
  -3  -5  13    4.42    1.28
  -3  -5  13    3.52    1.20
  -3  -5  13    4.83    1.39
  -3  -5  13    5.06    1.19
  -3  -5  12  390.59   12.76
  -3  -5  12  373.71   13.66
  -3  -5  12  400.85   12.13
  -3  -5  12  396.29   12.44
  -3  -5  12  400.43   12.87
  -3  -5  12  400.93   13.15
  -3  -5  12  368.30   12.78
  -3  -5  12  374.21   13.40
  -3  -5  12  357.91   11.60
  -3  -5  11   24.65    2.66
  -3  -5  11   22.31    2.85
  -3  -5  11   24.78    2.75
  -3  -5  11   22.92    2.39
  -3  -5  11   24.78    2.55
  -3  -5  11   25.89    2.69
  -3  -5  11   25.07    2.75
  -3  -5  11   21.36    2.72
  -3  -5  10  308.60   10.71
  -3  -5  10  300.03   11.48
  -3  -5  10  320.80   10.84
  -3  -5  10  312.19   10.90
  -3  -5  10  318.41   10.28
  -3  -5  10  318.36   11.07
  -3  -5  10  317.76   10.50
  -3  -5  10  327.08   10.91
  -3  -5  10  310.21   11.38
  -3  -5   9   59.36    3.84
  -3  -5   9   60.77    4.29
  -3  -5   9   57.78    3.85
  -3  -5   9   63.53    4.09
  -3  -5   9   61.52    3.63
  -3  -5   9   60.91    3.70
  -3  -5   9   60.61    3.87
  -3  -5   9   62.39    3.98
  -3  -5   9   61.44    4.22
  -3  -5   8  908.31   22.58
  -3  -5   8  911.50   22.80
  -3  -5   8  946.99   22.95
  -3  -5   8  928.11   23.01
  -3  -5   8  894.86   23.46
  -3  -5   8  875.81   21.91
  -3  -5   8  910.27   22.18
  -3  -5   8  936.28   22.68
  -3  -5   8  846.68   22.43
  -3  -5   8  860.70   23.09
  -3  -5   7  668.52   17.37
  -3  -5   7  664.09   18.13
  -3  -5   7  681.25   16.95
  -3  -5   7  660.71   16.99
  -3  -5   7  655.63   17.30
  -3  -5   7  669.89   17.64
  -3  -5   7  715.08   17.76
  -3  -5   7  658.56   17.39
  -3  -5   7  682.76   17.63
  -3  -5   7  668.96   17.96
  -3  -5   6    2.05    0.73
  -3  -5   6    2.20    0.81
  -3  -5   6    1.27    0.61
  -3  -5   6    3.62    0.93
  -3  -5   6    3.02    0.86
  -3  -5   6    1.39    0.67
  -3  -5   6    1.28    0.52
  -3  -5   5   13.06    1.55
  -3  -5   5   11.47    1.35
  -3  -5   5    9.86    1.29
  -3  -5   5    9.90    1.32
  -3  -5   5   10.67    1.44
  -3  -5   4 1816.80   41.33
  -3  -5   4 1820.57   40.72
  -3  -5   3  356.79   10.52
  -3  -5   3  386.89   10.43
  -3  -5   3  357.86   10.04
  -3  -5   3  374.07    9.94
  -3  -5   2  658.69   16.34
  -3  -5   2  696.54   17.01
  -3  -5   2  705.66   17.33
  -3  -5   2  703.37   16.65
  -3  -5   2  681.66   16.46
  -3  -5   1   23.56    1.71
  -3  -5   1   24.44    1.79
  -3  -5   1   22.37    1.87
  -3  -5   1   26.27    2.06
  -3  -5   1   23.69    1.76
  -3  -5   0  320.28    8.94
  -3  -5   0  321.88    9.57
  -3  -5   0  318.57    9.06
  -3  -5  -1    6.95    1.04
  -3  -5  -1    5.08    0.90
  -3  -5  -1    5.28    0.98
  -3  -5  -1    5.83    1.09
  -3  -5  -2  493.67   12.91
  -3  -5  -2  476.29   12.37
  -3  -5  -2  486.01   13.49
  -3  -5  -2  491.06   13.00
  -3  -5  -2  436.13   12.62
  -3  -5  -2  440.94   12.79
  -3  -5  -3    2.03    0.77
  -3  -5  -3    1.28    0.66
  -3  -5  -3    1.97    0.71
  -3  -5  -3    1.14    0.75
  -3  -5  -3    4.51    0.92
  -3  -5  -3    2.91    0.86
  -3  -5  -3    2.85    0.81
  -3  -5  -3    2.20    0.76
  -3  -5  -4    3.01    0.92
  -3  -5  -4    2.10    0.72
  -3  -5  -4    0.10    0.42
  -3  -5  -4    2.16    0.76
  -3  -5  -4    1.16    0.74
  -3  -5  -4    0.56    0.57
  -3  -5  -4    0.53    0.60
  -3  -5  -4    4.37    1.02
  -3  -5  -4    0.74    0.57
  -3  -5  -5  212.94    8.60
  -3  -5  -5  215.21    7.48
  -3  -5  -5  212.49    7.95
  -3  -5  -5  203.53    7.33
  -3  -5  -5  204.16    8.07
  -3  -5  -5  218.45    8.11
  -3  -5  -5  203.75    7.65
  -3  -5  -5  201.69    7.50
  -3  -5  -5  199.23    7.86
  -3  -5  -6   94.72    5.59
  -3  -5  -6  101.27    4.86
  -3  -5  -6  104.02    5.29
  -3  -5  -6   88.83    5.07
  -3  -5  -6   89.27    4.54
  -3  -5  -6   93.09    4.86
  -3  -5  -6   89.87    4.71
  -3  -5  -6   93.75    5.09
  -3  -5  -6   90.96    5.06
   3  -5   6   79.12    4.47
  -3  -5  -6   98.31    5.22
  -3  -5  -7  224.05    9.46
  -3  -5  -7  238.76    8.42
  -3  -5  -7  232.18    8.86
   3  -5   7  200.45    7.80
  -3  -5  -7  227.23    8.18
  -3  -5  -7  230.61    9.02
  -3  -5  -7  231.74    8.93
  -3  -5  -7  223.58    8.46
  -3  -5  -7  213.22    8.20
  -3  -5  -7  217.03    8.73
  -3  -5  -7  235.38    8.95
  -3  -5  -8  148.12    7.59
  -3  -5  -8  159.33    6.76
  -3  -5  -8  156.59    7.14
  -3  -5  -8  153.71    6.53
  -3  -5  -8  151.44    7.19
  -3  -5  -8  161.90    7.33
  -3  -5  -8  166.41    7.03
  -3  -5  -8  155.57    6.74
  -3  -5  -8  160.69    7.22
  -3  -5  -8  154.39    7.14
  -3  -5  -9   23.70    2.45
  -3  -5  -9   17.96    2.08
  -3  -5  -9   15.46    2.22
  -3  -5  -9   13.96    2.33
  -3  -5  -9   16.35    2.08
  -3  -5  -9   20.85    2.44
  -3  -5  -9   16.19    2.26
  -3  -5  -9   14.34    2.14
  -3  -5 -10   11.45    1.87
  -3  -5 -10   11.02    1.68
  -3  -5 -10   12.55    1.73
  -3  -5 -10   11.46    1.86
  -3  -5 -11   68.66    3.76
  -3  -5 -11   62.68    3.59
  -3  -5 -11   64.24    4.05
   3  -5  11   60.48    3.45
  -3  -5 -11   66.70    3.79
  -3  -5 -11   61.48    3.93
   3  -5  12   35.40    2.67
  -3  -5 -12   33.30    2.64
   3  -5  12   43.78    2.58
  -3  -5 -12   40.71    2.57
  -3  -5 -12   36.62    2.52
  -3  -5 -12   35.24    2.67
  -3  -5 -13    2.79    0.65
  -3  -5 -13    1.98    0.69
   3  -5  13    2.72    0.65
  -3  -5 -13    2.77    0.74
  -3  -5 -13    2.99    0.71
   3  -5  13    2.72    0.78
  -3  -5 -13    2.59    0.73
  -3  -5 -14    6.73    0.75
   3  -4 -17  106.13    3.29
  -3  -4  17  107.89    3.39
  -3  -4  16   13.52    1.51
  -3  -4  16   15.29    1.44
   3  -4 -16   18.01    1.48
  -3  -4  16   11.21    1.44
  -3  -4  16   14.25    1.46
  -3  -4  16   13.29    1.47
  -3  -4  16   12.41    1.30
  -3  -4  16   13.41    1.20
  -3  -4  15   60.07    3.72
  -3  -4  15   69.73    3.34
  -3  -4  15   64.35    3.57
  -3  -4  15   71.75    3.81
  -3  -4  15   61.15    3.88
  -3  -4  14   61.15    4.08
  -3  -4  14   60.67    3.44
  -3  -4  14   57.32    3.68
  -3  -4  14   66.24    4.03
  -3  -4  14   64.90    4.36
  -3  -4  13   47.86    3.80
  -3  -4  13   50.70    4.01
  -3  -4  13   53.64    3.40
  -3  -4  13   51.52    3.65
  -3  -4  13   53.20    3.81
  -3  -4  12  275.54   10.41
  -3  -4  12  248.29   10.95
  -3  -4  12  281.48    9.39
  -3  -4  12  306.90   10.23
  -3  -4  12  289.59   10.25
  -3  -4  12  287.43   10.80
  -3  -4  12  262.58   10.44
  -3  -4  12  249.87   10.75
  -3  -4  11   24.69    3.06
  -3  -4  11   24.01    2.70
  -3  -4  11   26.35    2.68
  -3  -4  11   25.84    2.58
  -3  -4  11   22.27    2.49
  -3  -4  11   29.55    2.90
  -3  -4  11   23.78    2.77
  -3  -4  11   22.95    2.66
  -3  -4  11   21.52    2.78
  -3  -4  10   85.43    4.90
  -3  -4  10   76.48    4.54
  -3  -4  10   78.20    4.43
  -3  -4  10   80.81    4.62
  -3  -4  10   78.14    4.63
  -3  -4  10   75.56    4.81
  -3  -4  10   76.98    4.78
  -3  -4  10   76.84    5.06
  -3  -4  10   73.31    5.09
  -3  -4   9  111.02    5.51
  -3  -4   9  107.93    6.00
  -3  -4   9  115.58    5.52
  -3  -4   9  107.44    5.10
  -3  -4   9  115.98    5.82
  -3  -4   9  123.20    5.00
  -3  -4   9  113.82    5.33
  -3  -4   9  121.61    5.61
  -3  -4   9   95.47    5.28
  -3  -4   9  106.42    5.79
  -3  -4   8   14.81    1.81
  -3  -4   8   18.30    1.94
  -3  -4   8   14.18    1.91
  -3  -4   8   15.51    1.83
  -3  -4   8   16.12    1.84
  -3  -4   8   15.32    1.75
  -3  -4   8   15.37    1.54
  -3  -4   8   12.54    1.64
  -3  -4   8   12.96    1.73
  -3  -4   8   12.74    1.91
  -3  -4   8   13.46    1.91
  -3  -4   7  111.15    4.99
  -3  -4   7  103.80    4.77
  -3  -4   7  114.25    5.48
  -3  -4   7  108.89    4.28
  -3  -4   7  112.02    5.18
  -3  -4   7  108.55    4.95
  -3  -4   7  110.50    5.31
  -3  -4   7  107.66    4.83
  -3  -4   6    3.02    0.83
  -3  -4   6   20.38    2.04
  -3  -4   6   26.52    2.16
  -3  -4   6    1.24    0.61
  -3  -4   6    1.92    0.79
  -3  -4   6    1.49    0.65
  -3  -4   6    3.24    0.73
  -3  -4   5   76.45    3.73
  -3  -4   5   80.44    4.11
  -3  -4   5   79.70    4.03
  -3  -4   4   13.45    1.55
  -3  -4   4   14.83    1.52
  -3  -4   4   13.62    1.43
  -3  -4   3  431.69   11.79
  -3  -4   3  445.57   12.37
  -3  -4   3  463.33   12.20
  -3  -4   3  472.03   11.77
  -3  -4   2   86.17    3.33
  -3  -4   2   87.00    4.02
  -3  -4   2   81.48    3.79
  -3  -4   2   82.40    3.61
  -3  -4   2   85.00    3.58
  -3  -4   1   11.05    1.09
  -3  -4   1   10.54    1.33
  -3  -4   1    9.83    1.13
  -3  -4   1    9.46    1.23
  -3  -4   1   12.29    1.25
  -3  -4   0   41.98    2.27
  -3  -4   0   43.19    2.74
  -3  -4   0   44.13    2.65
  -3  -4   0   43.90    2.55
  -3  -4  -1  272.81    8.36
  -3  -4  -1  277.17    7.87
  -3  -4  -1  263.91    8.77
  -3  -4  -1  289.50    8.62
  -3  -4  -2  412.57   11.57
  -3  -4  -2  429.28   11.03
  -3  -4  -2  418.64   11.75
  -3  -4  -2  385.50   11.99
  -3  -4  -3  282.19    9.85
  -3  -4  -3  319.83    9.62
  -3  -4  -3  315.90    8.93
  -3  -4  -3  290.59    9.56
  -3  -4  -3  303.57    8.90
  -3  -4  -3  301.83    9.52
  -3  -4  -3  288.19    9.42
  -3  -4  -3  289.69    9.31
  -3  -4  -4  332.03   10.93
  -3  -4  -4  297.14    9.22
  -3  -4  -4  322.30   10.17
  -3  -4  -4  336.06   10.35
  -3  -4  -4  290.91    9.78
  -3  -4  -4  312.06   10.33
  -3  -4  -4  307.56   10.16
  -3  -4  -5  536.90   16.26
  -3  -4  -5  570.49   14.75
  -3  -4  -5  570.65   15.67
  -3  -4  -5  521.51   15.65
  -3  -4  -5  566.96   15.74
  -3  -4  -5  541.70   15.15
  -3  -4  -5  540.25   14.95
  -3  -4  -5  531.51   15.58
  -3  -4  -5  525.85   14.76
  -3  -4  -6  695.04   18.74
  -3  -4  -6  729.05   18.46
  -3  -4  -6  679.74   18.35
  -3  -4  -6  752.37   19.42
  -3  -4  -6  716.80   19.45
  -3  -4  -6  700.40   18.64
   3  -4   6  661.80   18.43
  -3  -4  -6  699.23   19.63
  -3  -4  -6  742.19   20.35
  -3  -4  -7   84.10    4.45
   3  -4   7   70.73    4.10
  -3  -4  -7   70.72    4.71
  -3  -4  -7   75.97    4.72
  -3  -4  -7   73.54    4.70
  -3  -4  -7   77.59    4.36
  -3  -4  -7   85.94    4.62
  -3  -4  -7   73.30    4.41
  -3  -4  -7   75.38    5.21
  -3  -4  -8  183.71    7.26
  -3  -4  -8  163.84    7.51
   3  -4   8  172.63    6.63
  -3  -4  -8  169.69    7.83
  -3  -4  -8  172.14    7.08
  -3  -4  -8  178.04    7.59
  -3  -4  -8  176.91    7.39
  -3  -4  -8  161.35    7.56
  -3  -4  -8  169.81    8.34
  -3  -4  -9   22.45    2.94
  -3  -4  -9   27.13    2.63
  -3  -4  -9   23.05    2.68
  -3  -4  -9   27.27    2.59
  -3  -4  -9   23.91    2.79
  -3  -4  -9   26.31    2.85
  -3  -4  -9   27.35    2.70
  -3  -4  -9   25.49    2.78
  -3  -4 -10    9.32    1.79
  -3  -4 -10    9.55    1.66
  -3  -4 -10   10.73    1.64
  -3  -4 -10    9.78    1.78
  -3  -4 -11   42.05    2.98
   3  -4  11   40.03    2.83
  -3  -4 -11   35.91    3.14
  -3  -4 -11   40.82    3.07
  -3  -4 -11   39.02    3.22
  -3  -4 -12   40.70    2.73
  -3  -4 -12   36.52    2.90
  -3  -4 -12   45.33    2.79
   3  -4  12   39.64    2.62
   3  -4  12   35.27    2.79
  -3  -4 -12   41.86    2.82
  -3  -4 -12   35.91    2.83
  -3  -4 -13   41.11    2.64
   3  -4  13   39.72    2.29
  -3  -4 -13   36.53    2.31
   3  -4  13   39.20    2.56
  -3  -4 -13   37.94    2.53
  -3  -4 -13   39.70    2.32
  -3  -4 -14    2.36    0.54
  -3  -4 -14    1.61    0.44
   3  -4  14    1.65    0.43
  -3  -4 -14    1.86    0.46
  -3  -3  17   12.81    1.24
   3  -3 -17   15.02    1.13
  -3  -3  17   14.61    1.14
  -3  -3  17   14.11    1.17
  -3  -3  16    9.06    1.33
  -3  -3  16    9.12    1.31
  -3  -3  16    6.33    0.95
   3  -3 -16   12.63    1.34
  -3  -3  16    7.57    1.14
  -3  -3  16    6.31    0.84
  -3  -3  16    9.77    1.28
  -3  -3  16    6.36    1.22
  -3  -3  15    4.46    1.23
  -3  -3  15    5.18    0.98
  -3  -3  15    3.99    1.07
  -3  -3  15    4.28    1.16
  -3  -3  15    2.56    0.94
  -3  -3  14   20.49    2.46
  -3  -3  14   19.84    1.93
  -3  -3  14   20.89    2.30
  -3  -3  14   18.55    2.25
  -3  -3  14   19.98    2.32
  -3  -3  14   17.69    2.39
  -3  -3  13   46.56    3.85
  -3  -3  13   47.45    3.70
  -3  -3  13   45.82    3.15
  -3  -3  13   47.87    3.60
  -3  -3  13   46.50    3.93
  -3  -3  13   45.89    3.62
  -3  -3  12    1.20    1.00
  -3  -3  12    1.42    0.96
  -3  -3  12    0.73    0.72
  -3  -3  12    0.44    0.67
  -3  -3  12    0.41    0.79
  -3  -3  12    0.71    0.89
  -3  -3  12    0.96    0.84
  -3  -3  12    2.19    1.17
  -3  -3  12    0.67    0.94
  -3  -3  11   40.87    3.53
  -3  -3  11   35.70    3.09
  -3  -3  11   36.30    3.44
  -3  -3  11   35.78    2.73
  -3  -3  11   40.26    3.24
  -3  -3  11   40.96    2.95
  -3  -3  11   32.03    3.02
  -3  -3  11   32.23    3.24
  -3  -3  11   37.61    3.70
  -3  -3  11   37.33    3.81
  -3  -3  10  528.71   15.42
  -3  -3  10  473.74   14.36
  -3  -3  10  518.35   13.93
  -3  -3  10  485.21   14.63
  -3  -3  10  503.68   15.52
  -3  -3  10  495.69   14.60
  -3  -3  10  475.31   15.14
  -3  -3  10  501.29   15.95
  -3  -3  10  497.63   16.18
  -3  -3   9   17.05    2.10
  -3  -3   9   14.66    1.83
  -3  -3   9   17.48    1.96
  -3  -3   9   15.21    1.89
[truncated: 5,388,128 more chars]
